# Supplementary material for: 5,6-Dimethyl­pyrazine-2,3-dicarbonitrile
Source: Acta Crystallogr Sect E Struct Rep Online. 2012 Oct 27;68(Pt 11):o3220. doi: 10.1107/S1600536812043474 (PMC3515305; doi:10.1107/S1600536812043474)
Supplement: Supplementary file 1 [file e-68-o3220-sup1.cif]

##############################################################################
#                                                                            #
# This CIF contains the data in a paper accepted for publication in          #
# Acta Crystallographica Section E. It conforms to the requirements of       #
# Notes for Authors for Acta Crystallographica Section E, and has been       #
# peer reviewed under the auspices of the IUCr Commission on Journals.       #
#                                                                            #
# Full details of the Crystallographic Information File format               #
# are given in the paper "The Crystallographic Information File (CIF):       #
# a New Standard Archive File for Crystallography" by S. R. Hall, F. H.      #
# Allen and I. D. Brown [Acta Cryst. (1991), A47, 655-685].                  #
#                                                                            #
# The current version of the core CIF dictionary is obtainable from          #
# ftp://ftp.iucr.org/pub/cif_core.dic.                                       #
#                                                                            #
# Software is freely available for graphical display of the structure(s)     #
# in this CIF. For information consult the CIF software page                 #
# http://www.iucr.org/resources/cif/software.                                #
#                                                                            #
# This file may be used for bona fide research purposes within the           #
# scientific community so long as proper attribution is given to the journal # 
# article from which it was obtained.                                        #
#                                                                            #
##############################################################################
data_global
_audit_creation_method     SHELXTL-V6.0
_journal_date_recd_electronic     2012-10-04
_journal_date_accepted     2012-10-19
_journal_name_full     'Acta Crystallographica, Section E'
_journal_year     2012
_journal_volume     68
_journal_issue     11
_journal_page_first     o3220
_journal_page_last     o3220
_journal_paper_category     QO
_journal_paper_doi     10.1107/S1600536812043474
_journal_coeditor_code     HB6967
_publ_contact_author_name
;
 Dr. Alan J. Lough
;
_publ_contact_author_address
;
 Department of Chemistry,
 University of Toronto,
 Toronto, Ontario, Canada M5S 3H6
;
_publ_contact_author_email     alough@chem.utoronto.ca
_publ_contact_author_fax     '416 978 8775'
_publ_contact_author_phone     '416 978 6275'
_publ_section_title
;
5,6-Dimethylpyrazine-2,3-dicarbonitrile
;
loop_
    _publ_author_name
    _publ_author_address
    'Bardajee, Ghasem Rezanejade'
;
Department of Chemistry,
Payame Noor University,
PO Box 19395-3697, Tehran, Iran
;
    'Lough, Alan J.'
;
Department of Chemistry,
University of Toronto,
80 St Geroge St,
Toronto, Ontario, Canada M5S 3H6
;
    'Winnik, Mitchell A.'
;
Department of Chemistry,
University of Toronto,
80 St Geroge St,
Toronto, Ontario, Canada M5S 3H6
;
data_I
_chemical_name_systematic
;
5,6-Dimethylpyrazine-2,3-dicarbonitrile
;
_chemical_name_common     ?
_chemical_formula_moiety     'C8 H6 N4'
_chemical_formula_sum     'C8 H6 N4'
_chemical_formula_iupac     'C8 H6 N4'
_chemical_formula_weight     158.17
_chemical_melting_point     ?
_symmetry_cell_setting     monoclinic
_symmetry_space_group_name_H-M     'C 2/c'
_symmetry_space_group_name_Hall     '-C 2yc'
loop_
    _symmetry_equiv_pos_as_xyz
    'x, y, z'
    '-x, y, -z+1/2'
    'x+1/2, y+1/2, z'
    '-x+1/2, y+1/2, -z+1/2'
    '-x, -y, -z'
    'x, -y, z-1/2'
    '-x+1/2, -y+1/2, -z'
    'x+1/2, -y+1/2, z-1/2'
_cell_length_a     24.183(2)
_cell_length_b     9.2100(10)
_cell_length_c     18.761(2)
_cell_angle_alpha     90.00
_cell_angle_beta     130.151(2)
_cell_angle_gamma     90.00
_cell_volume     3193.8(6)
_cell_formula_units_Z     16
_cell_measurement_reflns_used     3553
_cell_measurement_theta_min     2.47
_cell_measurement_theta_max     27.49
_cell_measurement_temperature     150(2)
_exptl_crystal_description     block
_exptl_crystal_colour     colourless
_exptl_crystal_size_max     0.28
_exptl_crystal_size_mid     0.22
_exptl_crystal_size_min     0.18
_exptl_crystal_density_diffrn     1.316
_exptl_crystal_density_meas     ?
_exptl_crystal_density_method     'not measured'
_exptl_crystal_F_000     1312
_exptl_absorpt_coefficient_mu     0.087
_exptl_absorpt_correction_type     multi-scan
_exptl_absorpt_process_details     '(SADABS; Bruker, 2007)'
_exptl_absorpt_correction_T_min     0.7105
_exptl_absorpt_correction_T_max     0.7456
_exptl_special_details
;
;
_diffrn_ambient_temperature     150(2)
_diffrn_radiation_type     MoK\a
_diffrn_radiation_wavelength     0.71073
_diffrn_radiation_source     'fine-focus sealed tube'
_diffrn_radiation_monochromator     'Bruker Triumph'
_diffrn_measurement_device_type     'Bruker Kappa APEXII DUO CCD'
_diffrn_measurement_method     '\f and \w scans'
_diffrn_detector_area_resol_mean     ?
_diffrn_reflns_number     7543
_diffrn_reflns_av_R_equivalents     0.0339
_diffrn_reflns_av_sigmaI/netI     0.0304
_diffrn_reflns_theta_min     2.20
_diffrn_reflns_theta_max     27.51
_diffrn_reflns_theta_full     27.51
_diffrn_measured_fraction_theta_max     0.994
_diffrn_measured_fraction_theta_full     0.994
_diffrn_reflns_limit_h_min     -31
_diffrn_reflns_limit_h_max     31
_diffrn_reflns_limit_k_min     -11
_diffrn_reflns_limit_k_max     11
_diffrn_reflns_limit_l_min     -23
_diffrn_reflns_limit_l_max     24
_refine_special_details
;
Refinement of <i>F</i>^2^ against ALL reflections. The weighted <i>R</i>-factor
<i>wR</i> and goodness of fit <i>S</i> are based on <i>F</i>^2^, conventional
<i>R</i>-factors <i>R</i> are based on <i>F</i>, with <i>F</i> set to zero for
negative <i>F</i>^2^. The threshold expression of <i>F</i>^2^ >
\s(<i>F</i>^2^) is used only for calculating <i>R</i>-factors(gt) <i>etc</i>.
and is not relevant to the choice of reflections for refinement.
<i>R</i>-factors based on <i>F</i>^2^ are statistically about twice as large
as those based on <i>F</i>, and <i>R</i>- factors based on ALL data will be
even larger.
;
_reflns_number_total     3650
_reflns_number_gt     2927
_reflns_threshold_expression     I>2\s(I)
_refine_ls_structure_factor_coef     Fsqd
_refine_ls_matrix_type     full
_refine_ls_R_factor_all     0.0522
_refine_ls_R_factor_gt     0.0389
_refine_ls_wR_factor_gt     0.1003
_refine_ls_wR_factor_ref     0.1098
_refine_ls_goodness_of_fit_ref     1.046
_refine_ls_restrained_S_all     1.046
_refine_ls_number_reflns     3650
_refine_ls_number_parameters     222
_refine_ls_number_restraints     0
_refine_ls_hydrogen_treatment     constr
_refine_ls_weighting_scheme     calc
_refine_ls_weighting_details
         'calc w=1/[\s^2^(Fo^2^)+(0.0570P)^2^+0.5454P] where P=(Fo^2^+2Fc^2^)/3'
_atom_sites_solution_hydrogens     geom
_atom_sites_solution_primary     direct
_atom_sites_solution_secondary     difmap
_refine_ls_shift/su_max     0.001
_refine_ls_shift/su_mean     0.000
_refine_diff_density_max     0.214
_refine_diff_density_min     -0.211
_refine_ls_extinction_method     none
_refine_ls_extinction_coef     ?
loop_
    _atom_type_symbol
    _atom_type_description
    _atom_type_scat_dispersion_real
    _atom_type_scat_dispersion_imag
    _atom_type_scat_source
    'C' 'C' 0.0033 0.0016
                         'International Tables Vol C Tables 4.2.6.8 and 6.1.1.4'
    'H' 'H' 0.0000 0.0000
                         'International Tables Vol C Tables 4.2.6.8 and 6.1.1.4'
    'N' 'N' 0.0061 0.0033
                         'International Tables Vol C Tables 4.2.6.8 and 6.1.1.4'
_computing_data_collection     'APEX2 (Bruker, 2007)'
_computing_cell_refinement     'SAINT (Bruker, 2007)'
_computing_data_reduction     'SAINT (Bruker, 2007)'
_computing_structure_solution     'SHELXS97 (Sheldrick, 2008)'
_computing_structure_refinement     'SHELXL97 (Sheldrick, 2008)'
_computing_molecular_graphics     'PLATON (Spek, 2009)'
_computing_publication_material     'SHELXTL (Sheldrick, 2008)'
loop_
    _atom_site_type_symbol
    _atom_site_label
    _atom_site_fract_x
    _atom_site_fract_y
    _atom_site_fract_z
    _atom_site_U_iso_or_equiv
    _atom_site_adp_type
    _atom_site_calc_flag
    _atom_site_refinement_flags
    _atom_site_occupancy
    _atom_site_symmetry_multiplicity
    _atom_site_disorder_assembly
    _atom_site_disorder_group
    N N1A 0.04856(10) 0.48725(16) 0.69738(13) 0.0248(4) Uani d . 1 1 . .
    N N2A 0.19891(9) 0.49247(15) 0.79770(12) 0.0243(4) Uani d . 1 1 . .
    N N3A 0.02419(9) 0.11627(19) 0.68396(15) 0.0406(4) Uani d . 1 1 . .
    N N4A 0.23018(9) 0.12325(19) 0.81987(14) 0.0376(4) Uani d . 1 1 . .
    C C1A 0.08817(10) 0.3648(2) 0.72638(13) 0.0236(4) Uani d . 1 1 . .
    C C2A 0.16196(10) 0.3674(2) 0.77523(12) 0.0227(4) Uani d . 1 1 . .
    C C3A 0.08416(11) 0.6117(2) 0.71857(12) 0.0249(4) Uani d . 1 1 . .
    C C4A 0.16036(11) 0.6147(2) 0.76943(14) 0.0245(4) Uani d . 1 1 . .
    C C5A 0.05086(12) 0.2266(2) 0.70240(16) 0.0275(5) Uani d . 1 1 . .
    C C6A 0.20185(12) 0.2326(2) 0.80236(17) 0.0269(5) Uani d . 1 1 . .
    C C7A 0.04121(14) 0.7493(2) 0.68703(18) 0.0338(6) Uani d . 1 1 . .
    H H7AA -0.0082 0.7271 0.6615 0.051 Uiso calc R 1 1 . .
    H H7AB 0.0398 0.7954 0.6388 0.051 Uiso calc R 1 1 . .
    H H7AC 0.0639 0.8155 0.7402 0.051 Uiso calc R 1 1 . .
    C C8A 0.19974(14) 0.7552(2) 0.79508(18) 0.0312(5) Uani d . 1 1 . .
    H H8AA 0.2503 0.7364 0.8246 0.047 Uiso calc R 1 1 . .
    H H8AB 0.1977 0.8079 0.8387 0.047 Uiso calc R 1 1 . .
    H H8AC 0.1771 0.8138 0.7388 0.047 Uiso calc R 1 1 . .
    N N1B 0.09889(10) 0.74478(15) 0.54586(13) 0.0259(4) Uani d . 1 1 . .
    N N2B 0.14892(10) 0.73602(17) 0.44671(13) 0.0272(4) Uani d . 1 1 . .
    N N3B 0.07877(10) 0.3751(2) 0.55725(13) 0.0378(4) Uani d . 1 1 . .
    N N4B 0.15302(10) 0.36510(18) 0.42592(13) 0.0367(4) Uani d . 1 1 . .
    C C1B 0.10706(10) 0.6194(2) 0.51766(13) 0.0234(4) Uani d . 1 1 . .
    C C2B 0.13235(10) 0.6149(2) 0.46911(13) 0.0234(4) Uani d . 1 1 . .
    C C3B 0.11532(10) 0.8655(2) 0.52460(13) 0.0258(4) Uani d . 1 1 . .
    C C4B 0.14069(10) 0.8614(2) 0.47436(13) 0.0268(4) Uani d . 1 1 . .
    C C5B 0.09057(12) 0.4855(2) 0.54051(15) 0.0276(5) Uani d . 1 1 . .
    C C6B 0.14345(12) 0.4770(3) 0.44367(16) 0.0277(5) Uani d . 1 1 . .
    C C7B 0.10652(13) 1.0064(3) 0.55575(18) 0.0347(6) Uani d . 1 1 . .
    H H7BA 0.0831 0.9892 0.5823 0.052 Uiso calc R 1 1 . .
    H H7BB 0.0766 1.0721 0.5023 0.052 Uiso calc R 1 1 . .
    H H7BC 0.1541 1.0504 0.6031 0.052 Uiso calc R 1 1 . .
    C C8B 0.15737(15) 0.9966(3) 0.44719(19) 0.0385(6) Uani d . 1 1 . .
    H H8BA 0.1780 0.9705 0.4180 0.058 Uiso calc R 1 1 . .
    H H8BB 0.1922 1.0555 0.5029 0.058 Uiso calc R 1 1 . .
    H H8BC 0.1128 1.0523 0.4029 0.058 Uiso calc R 1 1 . .
loop_
    _atom_site_aniso_label
    _atom_site_aniso_U_11
    _atom_site_aniso_U_22
    _atom_site_aniso_U_33
    _atom_site_aniso_U_12
    _atom_site_aniso_U_13
    _atom_site_aniso_U_23
    N1A 0.0244(9) 0.0262(8) 0.0213(8) -0.0012(6) 0.0135(8) -0.0013(6)
    N2A 0.0252(9) 0.0241(9) 0.0209(8) -0.0027(6) 0.0136(8) -0.0024(6)
    N3A 0.0297(9) 0.0301(8) 0.0433(9) -0.0022(7) 0.0150(8) 0.0007(8)
    N4A 0.0269(8) 0.0308(8) 0.0386(9) 0.0008(7) 0.0135(8) -0.0011(7)
    C1A 0.0265(9) 0.0230(10) 0.0198(8) -0.0027(8) 0.0142(8) -0.0011(7)
    C2A 0.0217(9) 0.0237(9) 0.0183(8) -0.0001(7) 0.0109(7) -0.0010(7)
    C3A 0.0306(10) 0.0235(9) 0.0215(9) 0.0014(8) 0.0172(8) -0.0013(7)
    C4A 0.0289(10) 0.0238(9) 0.0232(9) -0.0033(8) 0.0178(8) -0.0027(7)
    C5A 0.0205(10) 0.0266(11) 0.0260(9) -0.0008(8) 0.0107(8) 0.0018(8)
    C6A 0.0220(10) 0.0256(11) 0.0265(10) -0.0046(8) 0.0127(9) -0.0022(8)
    C7A 0.0375(13) 0.0221(12) 0.0402(13) 0.0047(8) 0.0242(12) 0.0000(8)
    C8A 0.0340(12) 0.0226(12) 0.0319(11) -0.0049(8) 0.0190(10) -0.0034(7)
    N1B 0.0249(9) 0.0257(10) 0.0246(10) 0.0005(6) 0.0148(8) -0.0026(6)
    N2B 0.0265(10) 0.0275(9) 0.0250(9) -0.0025(6) 0.0155(9) 0.0003(6)
    N3B 0.0564(12) 0.0305(8) 0.0387(9) -0.0069(8) 0.0362(9) -0.0043(7)
    N4B 0.0504(11) 0.0293(8) 0.0418(9) 0.0023(8) 0.0349(9) 0.0005(7)
    C1B 0.0215(9) 0.0252(10) 0.0201(8) -0.0014(7) 0.0119(8) -0.0008(7)
    C2B 0.0213(9) 0.0246(10) 0.0198(8) -0.0013(7) 0.0113(8) -0.0008(7)
    C3B 0.0187(9) 0.0250(10) 0.0226(9) -0.0008(7) 0.0083(8) -0.0009(7)
    C4B 0.0216(9) 0.0274(10) 0.0231(9) -0.0002(8) 0.0106(8) 0.0010(8)
    C5B 0.0333(11) 0.0283(12) 0.0242(10) -0.0009(8) 0.0198(9) -0.0025(8)
    C6B 0.0294(11) 0.0323(12) 0.0247(10) -0.0021(9) 0.0190(9) 0.0015(8)
    C7B 0.0325(12) 0.0301(12) 0.0384(12) 0.0015(9) 0.0215(11) -0.0023(9)
    C8B 0.0439(14) 0.0301(13) 0.0432(14) -0.0044(9) 0.0288(12) 0.0023(9)
_geom_special_details
;
All e.s.d.'s (except the e.s.d. in the dihedral angle between two l.s. planes)
are estimated using the full covariance matrix. The cell e.s.d.'s are taken
into account individually in the estimation of e.s.d.'s in distances, angles
and torsion angles; correlations between e.s.d.'s in cell parameters are only
used when they are defined by crystal symmetry. An approximate (isotropic)
treatment of cell e.s.d.'s is used for estimating e.s.d.'s involving l.s.
planes.
;
loop_
    _geom_bond_atom_site_label_1
    _geom_bond_atom_site_label_2
    _geom_bond_site_symmetry_2
    _geom_bond_distance
    _geom_bond_publ_flag
    N1A C3A . 1.331(2) ?
    N1A C1A . 1.346(3) ?
    N2A C4A . 1.334(2) ?
    N2A C2A . 1.348(2) ?
    N3A C5A . 1.132(3) ?
    N4A C6A . 1.141(3) ?
    C1A C2A . 1.384(3) ?
    C1A C5A . 1.454(3) ?
    C2A C6A . 1.448(3) ?
    C3A C4A . 1.428(3) ?
    C3A C7A . 1.497(3) ?
    C4A C8A . 1.491(3) ?
    C7A H7AA . 0.9800 ?
    C7A H7AB . 0.9800 ?
    C7A H7AC . 0.9800 ?
    C8A H8AA . 0.9800 ?
    C8A H8AB . 0.9800 ?
    C8A H8AC . 0.9800 ?
    N1B C3B . 1.326(3) ?
    N1B C1B . 1.337(3) ?
    N2B C4B . 1.333(3) ?
    N2B C2B . 1.341(3) ?
    N3B C5B . 1.153(3) ?
    N4B C6B . 1.151(3) ?
    C1B C2B . 1.387(3) ?
    C1B C5B . 1.444(3) ?
    C2B C6B . 1.442(3) ?
    C3B C4B . 1.418(3) ?
    C3B C7B . 1.494(3) ?
    C4B C8B . 1.496(3) ?
    C7B H7BA . 0.9800 ?
    C7B H7BB . 0.9800 ?
    C7B H7BC . 0.9800 ?
    C8B H8BA . 0.9800 ?
    C8B H8BB . 0.9800 ?
    C8B H8BC . 0.9800 ?
loop_
    _geom_angle_atom_site_label_1
    _geom_angle_atom_site_label_2
    _geom_angle_atom_site_label_3
    _geom_angle_site_symmetry_1
    _geom_angle_site_symmetry_3
    _geom_angle
    _geom_angle_publ_flag
    C3A N1A C1A . . 116.49(17) ?
    C4A N2A C2A . . 116.36(17) ?
    N1A C1A C2A . . 122.05(17) ?
    N1A C1A C5A . . 118.06(17) ?
    C2A C1A C5A . . 119.86(17) ?
    N2A C2A C1A . . 122.25(17) ?
    N2A C2A C6A . . 117.74(17) ?
    C1A C2A C6A . . 120.00(17) ?
    N1A C3A C4A . . 121.55(17) ?
    N1A C3A C7A . . 117.42(18) ?
    C4A C3A C7A . . 121.03(18) ?
    N2A C4A C3A . . 121.30(16) ?
    N2A C4A C8A . . 117.84(18) ?
    C3A C4A C8A . . 120.83(17) ?
    N3A C5A C1A . . 176.9(2) ?
    N4A C6A C2A . . 176.6(3) ?
    C3A C7A H7AA . . 109.5 ?
    C3A C7A H7AB . . 109.5 ?
    H7AA C7A H7AB . . 109.5 ?
    C3A C7A H7AC . . 109.5 ?
    H7AA C7A H7AC . . 109.5 ?
    H7AB C7A H7AC . . 109.5 ?
    C4A C8A H8AA . . 109.5 ?
    C4A C8A H8AB . . 109.5 ?
    H8AA C8A H8AB . . 109.5 ?
    C4A C8A H8AC . . 109.5 ?
    H8AA C8A H8AC . . 109.5 ?
    H8AB C8A H8AC . . 109.5 ?
    C3B N1B C1B . . 117.12(19) ?
    C4B N2B C2B . . 116.69(19) ?
    N1B C1B C2B . . 121.73(17) ?
    N1B C1B C5B . . 118.72(18) ?
    C2B C1B C5B . . 119.53(17) ?
    N2B C2B C1B . . 121.89(17) ?
    N2B C2B C6B . . 118.18(18) ?
    C1B C2B C6B . . 119.91(17) ?
    N1B C3B C4B . . 121.32(17) ?
    N1B C3B C7B . . 117.71(19) ?
    C4B C3B C7B . . 120.97(19) ?
    N2B C4B C3B . . 121.25(18) ?
    N2B C4B C8B . . 116.6(2) ?
    C3B C4B C8B . . 122.12(18) ?
    N3B C5B C1B . . 176.8(2) ?
    N4B C6B C2B . . 177.9(2) ?
    C3B C7B H7BA . . 109.5 ?
    C3B C7B H7BB . . 109.5 ?
    H7BA C7B H7BB . . 109.5 ?
    C3B C7B H7BC . . 109.5 ?
    H7BA C7B H7BC . . 109.5 ?
    H7BB C7B H7BC . . 109.5 ?
    C4B C8B H8BA . . 109.5 ?
    C4B C8B H8BB . . 109.5 ?
    H8BA C8B H8BB . . 109.5 ?
    C4B C8B H8BC . . 109.5 ?
    H8BA C8B H8BC . . 109.5 ?
    H8BB C8B H8BC . . 109.5 ?
loop_
    _geom_torsion_atom_site_label_1
    _geom_torsion_atom_site_label_2
    _geom_torsion_atom_site_label_3
    _geom_torsion_atom_site_label_4
    _geom_torsion_site_symmetry_1
    _geom_torsion_site_symmetry_2
    _geom_torsion_site_symmetry_3
    _geom_torsion_site_symmetry_4
    _geom_torsion
    _geom_torsion_publ_flag
    C3A N1A C1A C2A . . . . -0.4(3) ?
    C3A N1A C1A C5A . . . . -178.40(18) ?
    C4A N2A C2A C1A . . . . -0.7(3) ?
    C4A N2A C2A C6A . . . . 178.1(2) ?
    N1A C1A C2A N2A . . . . 0.7(3) ?
    C5A C1A C2A N2A . . . . 178.75(17) ?
    N1A C1A C2A C6A . . . . -178.02(17) ?
    C5A C1A C2A C6A . . . . 0.0(3) ?
    C1A N1A C3A C4A . . . . 0.0(3) ?
    C1A N1A C3A C7A . . . . -179.98(19) ?
    C2A N2A C4A C3A . . . . 0.3(3) ?
    C2A N2A C4A C8A . . . . 178.52(19) ?
    N1A C3A C4A N2A . . . . 0.0(3) ?
    C7A C3A C4A N2A . . . . -179.99(18) ?
    N1A C3A C4A C8A . . . . -178.13(18) ?
    C7A C3A C4A C8A . . . . 1.8(3) ?
    C3B N1B C1B C2B . . . . 0.7(3) ?
    C3B N1B C1B C5B . . . . 179.24(18) ?
    C4B N2B C2B C1B . . . . 0.7(3) ?
    C4B N2B C2B C6B . . . . -177.5(2) ?
    N1B C1B C2B N2B . . . . -1.0(3) ?
    C5B C1B C2B N2B . . . . -179.54(17) ?
    N1B C1B C2B C6B . . . . 177.20(19) ?
    C5B C1B C2B C6B . . . . -1.3(3) ?
    C1B N1B C3B C4B . . . . -0.2(3) ?
    C1B N1B C3B C7B . . . . -179.94(19) ?
    C2B N2B C4B C3B . . . . -0.3(3) ?
    C2B N2B C4B C8B . . . . -178.47(19) ?
    N1B C3B C4B N2B . . . . 0.0(3) ?
    C7B C3B C4B N2B . . . . 179.73(19) ?
    N1B C3B C4B C8B . . . . 178.10(19) ?
    C7B C3B C4B C8B . . . . -2.2(3) ?
_iucr_refine_instructions_details
;
TITL mo_d12219_0m in C2/c
CELL 0.71073 24.1832 9.2100 18.7607 90.000 130.151 90.000
ZERR 16.00 0.0024 0.0010 0.0020 0.000 0.002 0.000
LATT 7
SYMM -x, y, -z+1/2
SFAC C H N
UNIT 128 96 64
TEMP -123.160
SIZE 0.180 0.220 0.280
OMIT -6 0 6
OMIT 6 0 0
MERG 0
ACTA
L.S. 4
FMAP 2
PLAN 20
HTAB
BOND $H
CONF
WGHT    0.057000    0.545400
BASF   0.48741
FVAR       3.16325
N1A   3    0.048563    0.487246    0.697377    11.00000    0.02437    0.02623 =
         0.02128   -0.00127    0.01353   -0.00117
N2A   3    0.198912    0.492473    0.797702    11.00000    0.02518    0.02407 =
         0.02087   -0.00236    0.01358   -0.00275
N3A   3    0.024190    0.116272    0.683961    11.00000    0.02968    0.03010 =
         0.04330    0.00067    0.01498   -0.00224
N4A   3    0.230177    0.123249    0.819872    11.00000    0.02688    0.03080 =
         0.03855   -0.00105    0.01354    0.00080
C1A   1    0.088166    0.364841    0.726385    11.00000    0.02648    0.02300 =
         0.01975   -0.00110    0.01419   -0.00274
C2A   1    0.161960    0.367442    0.775231    11.00000    0.02172    0.02369 =
         0.01833   -0.00098    0.01091   -0.00008
C3A   1    0.084162    0.611725    0.718571    11.00000    0.03055    0.02350 =
         0.02146   -0.00133    0.01720    0.00136
C4A   1    0.160362    0.614668    0.769435    11.00000    0.02887    0.02377 =
         0.02317   -0.00266    0.01778   -0.00329
C5A   1    0.050860    0.226629    0.702405    11.00000    0.02048    0.02658 =
         0.02598    0.00175    0.01074   -0.00075
C6A   1    0.201846    0.232638    0.802362    11.00000    0.02198    0.02562 =
         0.02651   -0.00217    0.01269   -0.00464
C7A   1    0.041213    0.749305    0.687033    11.00000    0.03746    0.02207 =
         0.04017   -0.00003    0.02421    0.00471
AFIX 137
H7AA  2   -0.008189    0.727148    0.661502    11.00000   -1.50000
H7AB  2    0.039808    0.795355    0.638794    11.00000   -1.50000
H7AC  2    0.063910    0.815458    0.740160    11.00000   -1.50000
AFIX   0
C8A   1    0.199740    0.755241    0.795077    11.00000    0.03399    0.02261 =
         0.03194   -0.00337    0.01898   -0.00490
AFIX 137
H8AA  2    0.250342    0.736373    0.824599    11.00000   -1.50000
H8AB  2    0.197672    0.807913    0.838701    11.00000   -1.50000
H8AC  2    0.177084    0.813819    0.738784    11.00000   -1.50000
AFIX   0
N1B   3    0.098890    0.744783    0.545864    11.00000    0.02492    0.02573 =
         0.02457   -0.00257    0.01479    0.00046
N2B   3    0.148921    0.736024    0.446712    11.00000    0.02646    0.02747 =
         0.02502    0.00028    0.01545   -0.00247
N3B   3    0.078771    0.375054    0.557254    11.00000    0.05644    0.03046 =
         0.03873   -0.00427    0.03622   -0.00694
N4B   3    0.153024    0.365102    0.425921    11.00000    0.05036    0.02929 =
         0.04178    0.00053    0.03487    0.00226
C1B   1    0.107060    0.619391    0.517655    11.00000    0.02153    0.02523 =
         0.02013   -0.00083    0.01193   -0.00138
C2B   1    0.132349    0.614897    0.469107    11.00000    0.02134    0.02464 =
         0.01978   -0.00081    0.01131   -0.00133
C3B   1    0.115320    0.865488    0.524602    11.00000    0.01871    0.02504 =
         0.02258   -0.00089    0.00830   -0.00084
C4B   1    0.140693    0.861423    0.474362    11.00000    0.02157    0.02738 =
         0.02308    0.00103    0.01057   -0.00015
C5B   1    0.090566    0.485501    0.540511    11.00000    0.03332    0.02830 =
         0.02417   -0.00251    0.01984   -0.00093
C6B   1    0.143445    0.476974    0.443674    11.00000    0.02944    0.03230 =
         0.02474    0.00151    0.01904   -0.00208
C7B   1    0.106520    1.006424    0.555752    11.00000    0.03248    0.03013 =
         0.03838   -0.00235    0.02147    0.00146
AFIX 137
H7BA  2    0.083058    0.989174    0.582322    11.00000   -1.50000
H7BB  2    0.076587    1.072122    0.502259    11.00000   -1.50000
H7BC  2    0.154144    1.050425    0.603108    11.00000   -1.50000
AFIX   0
C8B   1    0.157368    0.996603    0.447190    11.00000    0.04387    0.03013 =
         0.04315    0.00229    0.02882   -0.00441
AFIX 137
H8BA  2    0.178021    0.970544    0.417978    11.00000   -1.50000
H8BB  2    0.192218    1.055528    0.502856    11.00000   -1.50000
H8BC  2    0.112787    1.052297    0.402934    11.00000   -1.50000
HKLF 5 1 1 0 0 0 1 0 0 0 1
REM  mo_d12219_0m in C2/c
REM R1 =  0.0389 for   2927 Fo > 4sig(Fo)  and  0.0522 for all   3650 data
REM    222 parameters refined using      0 restraints
END
WGHT      0.0577      0.5210
REM Highest difference peak  0.214,  deepest hole -0.211,  1-sigma level  0.040
Q1    1   0.1315  0.6217  0.7695  11.00000  0.05    0.21
Q2    1   0.1262  0.3624  0.7632  11.00000  0.05    0.21
Q3    1   0.1340  0.6159  0.5096  11.00000  0.05    0.20
Q4    1   0.0714  0.4264  0.7263  11.00000  0.05    0.20
Q5    1   0.1777  0.6909  0.7815  11.00000  0.05    0.20
Q6    1   0.1485  0.9343  0.4726  11.00000  0.05    0.20
Q7    1   0.1100  0.9352  0.5403  11.00000  0.05    0.19
Q8    1   0.1324  0.8707  0.5115  11.00000  0.05    0.19
Q9    1   0.1285  0.8071  0.5581  11.00000  0.05    0.19
Q10   1   0.1349  0.5551  0.4504  11.00000  0.05    0.18
Q11   1   0.1038  0.5559  0.5411  11.00000  0.05    0.18
Q12   1   0.0689  0.2995  0.7220  11.00000  0.05    0.17
Q13   1   0.0655  0.6849  0.7065  11.00000  0.05    0.17
Q14   1   0.2484  0.4953  0.8493  11.00000  0.05    0.16
Q15   1   0.1678  0.8501  0.7632  11.00000  0.05    0.16
Q16   1   0.1561  0.6777  0.4728  11.00000  0.05    0.16
Q17   1   0.1226  0.6272  0.7337  11.00000  0.05    0.16
Q18   1   0.0684  0.1567  0.7288  11.00000  0.05    0.16
Q19   1   0.1817  0.3142  0.7959  11.00000  0.05    0.16
Q20   1   0.1498  0.8053  0.4716  11.00000  0.05    0.15
;
