# Supplementary material for: 5,6-Dimethyl­pyrazine-2,3-dicarbonitrile
Source: Acta Crystallogr Sect E Struct Rep Online. 2012 Oct 27;68(Pt 11):o3220. doi: 10.1107/S1600536812043474 (PMC3515305; doi:10.1107/S1600536812043474)
Supplement: Supplementary file 2 [file e-68-o3220-Isup2.hkl]

# 
# h,k,l, Fc-squared, Fo-squared, sigma(Fo-squared) and status flag 
# 
data_I
_shelx_title ' mo_d12219_0m in C2/c' 
_shelx_refln_list_code          4 
_shelx_F_calc_maximum      620.17 
_exptl_crystal_F_000      1312.00 
_reflns_d_resolution_high  0.7692 
 
loop_ 
 _symmetry_equiv_pos_as_xyz 
 'x, y, z' 
 '-x, y, -z+1/2' 
 'x+1/2, y+1/2, z' 
 '-x+1/2, y+1/2, -z+1/2' 
 '-x, -y, -z' 
 'x, -y, z-1/2' 
 '-x+1/2, -y+1/2, -z' 
 'x+1/2, -y+1/2, z-1/2' 
 
_cell_length_a    24.1832 
_cell_length_b     9.2100 
_cell_length_c    18.7607 
_cell_angle_alpha  90.000 
_cell_angle_beta  130.151 
_cell_angle_gamma  90.000 
 
_shelx_F_squared_multiplier     1.000 
 
loop_ 
 _refln_index_h 
 _refln_index_k 
 _refln_index_l 
 _refln_F_squared_calc 
 _refln_F_squared_meas 
 _refln_F_squared_sigma 
 _refln_observed_status 
   2   0   0      169.90       62.26      7.80 o 
   4   0   0   108802.96   104877.16   1655.38 o 
   8   0   0      571.41      453.52      9.99 o 
  10   0   0      253.73      276.33      9.29 o 
  12   0   0       37.00       43.17      6.50 o 
  14   0   0       87.70       96.54      7.00 o 
  16   0   0     5477.05     5365.49     96.14 o 
  18   0   0      197.88      167.30     23.39 o 
  20   0   0     3603.84     3583.79    105.04 o 
  22   0   0       26.80       31.08     15.59 o 
  24   0   0       55.99       19.49     15.59 o 
   1   1   0    19118.64    19083.54    622.62 o 
   3   1   0     8550.84     8357.95    110.13 o 
   5   1   0     4440.35     4443.66     45.97 o 
   7   1   0     1427.17     1529.46     21.29 o 
   9   1   0     3905.94     4001.53     48.57 o 
  11   1   0     1108.36     1312.59     22.49 o 
  13   1   0      365.78      405.75      9.19 o 
  15   1   0      180.36      192.48      7.10 o 
  17   1   0     1042.15      906.64     27.48 o 
  19   1   0      174.79      152.51     14.99 o 
  21   1   0      339.91      284.22     38.88 o 
  23   1   0      210.58      215.97     19.29 o 
   0   2   0        1.02        7.80      3.90 o 
   2   2   0        3.38        8.89      7.80 o 
   4   2   0     4909.12     4681.01     78.35 o 
   6   2   0       31.83       38.88      7.80 o 
   8   2   0      206.27      286.02      8.29 o 
  10   2   0        5.07        1.00      3.40 o 
  12   2   0      550.47      538.37     10.59 o 
  14   2   0        0.02        2.90      2.60 o 
  16   2   0       10.80       13.39      5.70 o 
  18   2   0       11.24        7.80     11.69 o 
  20   2   0       97.44       50.57     15.59 o 
  22   2   0        1.51      -15.59     15.59 o 
   1   3   0      192.03      213.97      8.29 o 
   3   3   0     5574.23     5741.96     96.34 o 
   5   3   0    11068.58    12130.42    199.48 o 
   7   3   0     3013.79     3079.30     43.37 o 
   9   3   0      537.11      521.48     19.49 o 
  11   3   0     4221.74     4327.83     74.15 o 
  13   3   0     3163.21     2920.50     56.37 o 
  15   3   0     1293.68     1276.71     31.58 o 
  17   3   0       93.23      100.44     12.19 o 
  19   3   0      135.40      151.81     23.39 o 
  21   3   0      416.06      439.73     34.98 o 
  23   3   0       20.07       38.88     19.49 o 
   0   4   0       44.80       11.69     11.69 o 
   2   4   0       30.93       28.78      7.80 o 
   4   4   0     3202.70     4226.50     74.25 o 
   6   4   0      200.23      198.48      9.29 o 
   8   4   0     7757.53     8054.84    182.89 o 
  10   4   0      327.29      326.90     19.49 o 
  12   4   0     4154.91     4007.93    105.04 o 
  14   4   0      341.26      326.90     19.49 o 
  16   4   0      111.29       96.84     29.18 o 
  18   4   0       10.16        3.90     11.69 o 
  20   4   0     4636.88     4891.29    136.22 o 
  22   4   0       28.85       15.59     19.49 o 
   1   5   0      914.51     1019.87     48.67 o 
   3   5   0     3653.14     3679.33    147.91 o 
   5   5   0     3286.53     3474.06    124.52 o 
   7   5   0      144.63      147.71      9.69 o 
   9   5   0      674.24      552.86     17.49 o 
  11   5   0      951.52      867.77     34.98 o 
  13   5   0      465.24      439.73     27.28 o 
  15   5   0       60.43       73.95     11.69 o 
  17   5   0       12.88        3.90      8.29 o 
  19   5   0      253.91      212.77     17.69 o 
  21   5   0      161.49      128.42     23.39 o 
   0   6   0        1.42        0.00      7.80 o 
   2   6   0       53.58       49.37      8.29 o 
   4   6   0      974.98      990.39     24.78 o 
   6   6   0       19.21       20.09      7.80 o 
   8   6   0       59.51       41.67      6.50 o 
  10   6   0       14.71       19.49      3.70 o 
  12   6   0      184.92      190.68     19.49 o 
  14   6   0        3.38        0.00     11.69 o 
  16   6   0        0.99       -3.90     11.69 o 
  18   6   0       35.81       27.28     10.99 o 
  20   6   0        2.23        3.90     15.59 o 
   1   7   0     1428.13     1303.10     68.06 o 
   3   7   0      148.60      113.03     10.99 o 
   5   7   0      144.07      144.01     12.19 o 
   7   7   0     1855.93     1793.69     71.96 o 
   9   7   0     1460.92     1236.44     31.08 o 
  11   7   0      322.99      277.53     12.99 o 
  13   7   0        6.02       23.39     11.69 o 
  15   7   0      130.27      144.01     23.39 o 
  17   7   0      301.69      330.80     27.28 o 
  19   7   0       96.61       91.84     13.79 o 
   0   8   0    45293.91    43897.14   1015.57 o 
   2   8   0       43.33       91.94     27.28 o 
   4   8   0     4626.37     4456.25     83.85 o 
   6   8   0      109.60      120.23     15.59 o 
   8   8   0        7.50        7.00      6.50 o 
  10   8   0       17.07       10.09      7.80 o 
  12   8   0        1.94      -11.69     11.69 o 
  14   8   0        1.90      -11.69     11.69 o 
  16   8   0     1225.49     1533.16     62.26 o 
   1   9   0      602.42      588.74     54.47 o 
   3   9   0      817.73      787.81     25.98 o 
   5   9   0      748.56      770.53     25.98 o 
   7   9   0       57.77       72.56     17.49 o 
   9   9   0      116.55      105.04     12.19 o 
  11   9   0      147.88      155.70     23.39 o 
  13   9   0      156.55      221.76     27.28 o 
  15   9   0       10.78       -7.80     15.59 o 
   0  10   0        2.28        0.00     11.69 o 
   2  10   0       17.76       24.48      9.29 o 
   4  10   0        4.12       -5.80      8.29 o 
   6  10   0       19.59       26.08      9.29 o 
   8  10   0        3.38        2.00      8.29 o 
  10  10   0        4.73       11.69     15.59 o 
  12  10   0       23.86       19.49     15.59 o 
   1  11   0       49.07       38.08     12.19 o 
   3  11   0       96.00       91.44     13.79 o 
   5  11   0      503.47      607.33     25.98 o 
   7  11   0      330.50      374.17     21.49 o 
   9  11   0       54.58       50.17     12.19 o 
 -23   1   1       68.42       59.46     13.79 o 
 -21   1   1      161.66      181.49     16.49 o 
 -19   1   1      339.79      365.77     19.29 o 
 -17   1   1      195.91      212.47     13.79 o 
 -15   1   1       86.65       75.65      4.60 o 
 -13   1   1      177.88      176.69     10.69 o 
 -11   1   1      157.25      171.19      8.29 o 
  -9   1   1     2228.53     2203.24     32.88 o 
  -7   1   1     7293.08     7316.19     98.14 o 
  -5   1   1     3214.81     3175.44     43.37 o 
  -3   1   1     8450.10     7756.42    125.22 o 
  -1   1   1    19077.06    18041.88    453.32 o 
   1   1   1     6280.82     5901.06     96.34 o 
   3   1   1     5182.46     4818.13     50.47 o 
   5   1   1     8777.08     9015.74    103.64 o 
   7   1   1     4037.02     4151.74     40.48 o 
   9   1   1      751.13      755.63     12.49 o 
  11   1   1     2108.81     2187.95     34.78 o 
  13   1   1      500.09      507.29     11.19 o 
  15   1   1       46.74       51.97      4.60 o 
  17   1   1      117.13      103.44     10.99 o 
  19   1   1       21.14       25.28     10.99 o 
  21   1   1        3.97        0.00     11.69 o 
  23   1   1      193.88      180.19     21.39 o 
 -24   2   1      178.73      186.78     27.28 o 
 -22   2   1       13.98        3.90     15.59 o 
 -20   2   1       70.48       60.36     10.99 o 
 -18   2   1       27.60       19.49      8.29 o 
 -16   2   1       93.53       89.94     11.99 o 
 -14   2   1      362.71      353.58      8.10 o 
 -12   2   1     1463.08     1516.07     21.69 o 
 -10   2   1     1979.15     2035.15     54.47 o 
  -8   2   1     1296.13     1253.03     34.98 o 
  -6   2   1     2488.27     2525.44     62.26 o 
  -4   2   1     1063.84     1109.62     20.49 o 
  -2   2   1     2493.50     2395.12     41.27 o 
   0   2   1     6395.11     6177.49    101.84 o 
   2   2   1     2891.82     2823.66     49.57 o 
   4   2   1     4843.09     4710.90     78.35 o 
   6   2   1      512.16      476.61      7.60 o 
   8   2   1      450.46      474.11     12.19 o 
  10   2   1      927.85      946.62     14.99 o 
  12   2   1      712.01      717.06     13.39 o 
  14   2   1      154.27      146.31      7.10 o 
  16   2   1      314.21      309.31     16.09 o 
  18   2   1      158.93      178.99     23.39 o 
  20   2   1       18.02       -3.90     15.59 o 
  22   2   1       20.74       54.47     19.49 o 
 -23   3   1        1.48       11.69     15.59 o 
 -21   3   1      226.90      280.13     27.28 o 
 -19   3   1      156.11      147.91     19.49 o 
 -17   3   1       78.50       66.16      9.29 o 
 -15   3   1     2416.78     2434.00     49.27 o 
 -13   3   1     1133.52     1143.80     27.08 o 
 -11   3   1      482.38      513.68     19.49 o 
  -9   3   1     3722.47     3875.71     97.24 o 
  -7   3   1     4013.76     4183.72     71.36 o 
  -5   3   1     1382.71     1350.87     25.98 o 
  -3   3   1      583.07      559.56     25.28 o 
  -1   3   1      195.77      214.27      8.29 o 
   1   3   1     5129.17     5337.81     90.84 o 
   3   3   1     8067.28     8120.40    134.82 o 
   5   3   1      882.14      912.74     20.49 o 
   7   3   1       51.59       55.27      3.50 o 
   9   3   1      315.70      276.33     15.59 o 
  11   3   1     1237.92     1274.01     27.28 o 
  13   3   1      894.44     1011.68     34.98 o 
  15   3   1      216.69      196.98     12.99 o 
  17   3   1      226.09      242.05     14.99 o 
  19   3   1      982.99      930.03     42.77 o 
  21   3   1       30.08       34.98     19.49 o 
 -22   4   1       11.74       38.88     19.49 o 
 -20   4   1       98.40       81.75     19.49 o 
 -18   4   1       74.65       85.65      9.29 o 
 -16   4   1       84.99       75.25      9.29 o 
 -14   4   1      277.30      303.51     19.49 o 
 -12   4   1      371.52      338.59     19.49 o 
 -10   4   1       65.67       89.54     11.69 o 
  -8   4   1      196.21      237.25     19.49 o 
  -6   4   1      419.14      447.42     23.39 o 
  -4   4   1      230.54      278.33     10.99 o 
  -2   4   1      141.48      158.20      9.69 o 
   0   4   1       95.87       99.54      8.29 o 
   2   4   1       66.58       56.17      6.50 o 
   4   4   1      266.16      301.91     10.99 o 
   6   4   1       85.55      109.53      6.50 o 
   8   4   1       20.14       16.59      3.50 o 
  10   4   1      240.77      245.15     15.59 o 
  12   4   1      490.94      485.60     14.99 o 
  14   4   1      230.72      245.15     19.49 o 
  16   4   1      189.47      168.10     14.99 o 
  18   4   1       36.99       33.88      9.29 o 
  20   4   1       38.60       50.57     19.49 o 
 -21   5   1      118.52      171.19     27.28 o 
 -19   5   1       24.24       23.39     13.59 o 
 -17   5   1        1.94        7.80      7.00 o 
 -15   5   1     1636.28     1716.04     54.47 o 
 -13   5   1       90.14       93.34     15.59 o 
 -11   5   1      708.64      797.71     31.08 o 
  -9   5   1     1734.50     1814.98     35.48 o 
  -7   5   1     1229.79     1248.83     40.87 o 
  -5   5   1      107.66      109.53      8.29 o 
  -3   5   1      158.23      157.70      9.29 o 
  -1   5   1      909.35      965.90     52.57 o 
   1   5   1      263.54      255.64     13.59 o 
   3   5   1      146.41      150.41      9.29 o 
   5   5   1      117.49      126.52      8.29 o 
   7   5   1      564.50      607.23     17.69 o 
   9   5   1        5.14        6.50      3.50 o 
  11   5   1      205.15      221.76     19.49 o 
  13   5   1     1063.12     1065.24     54.47 o 
  15   5   1        4.82       23.39     11.69 o 
  17   5   1      143.06      137.22     13.79 o 
  19   5   1      468.45      463.01     34.98 o 
 -20   6   1       24.76       14.49      9.29 o 
 -18   6   1       52.11       40.87     10.99 o 
 -16   6   1       67.38       62.26     15.59 o 
 -14   6   1       86.95       81.75     15.59 o 
 -12   6   1      269.72      268.53     23.39 o 
 -10   6   1      352.04      315.91     12.19 o 
  -8   6   1      123.63      125.92      9.29 o 
  -6   6   1      616.82      583.64     17.69 o 
  -4   6   1      161.65      142.61      9.29 o 
  -2   6   1      326.51      292.32     13.79 o 
   0   6   1      780.34      667.39     19.29 o 
   2   6   1      471.19      426.74     14.99 o 
   4   6   1      715.61      662.89     27.28 o 
   6   6   1       83.43       80.25      9.29 o 
   8   6   1       65.86       49.47      6.50 o 
  10   6   1      326.95      323.00     10.39 o 
  12   6   1      258.01      229.56     19.49 o 
  14   6   1       68.82       50.57     15.59 o 
  16   6   1       54.97       58.36     15.59 o 
  18   6   1      109.13       98.94     14.99 o 
 -19   7   1      687.25      661.99     33.08 o 
 -17   7   1       80.38       70.06     15.59 o 
 -15   7   1        4.25        3.90     11.69 o 
 -13   7   1       75.16       66.16     15.59 o 
 -11   7   1       31.84       24.88      6.50 o 
  -9   7   1      621.74      558.76     18.69 o 
  -7   7   1      599.85      576.44     21.39 o 
  -5   7   1      454.44      457.72     17.69 o 
  -3   7   1     2594.72     2402.92     49.57 o 
  -1   7   1     1412.01     1329.18     32.98 o 
   1   7   1     2582.59     2413.11     49.57 o 
   3   7   1      883.74      929.93     25.98 o 
   5   7   1     1278.22     1218.65     31.58 o 
   7   7   1     2163.73     2010.66     83.65 o 
   9   7   1      120.30      132.22      9.29 o 
  11   7   1      556.90      595.33     34.98 o 
  13   7   1      156.41      167.30     23.39 o 
  15   7   1        6.49        3.90     11.69 o 
  17   7   1      154.59      167.30     23.39 o 
 -18   8   1      133.42      147.91     23.39 o 
 -16   8   1      218.73      241.25     27.28 o 
 -14   8   1       61.36       81.75     15.59 o 
 -12   8   1      111.08      116.73     19.49 o 
 -10   8   1      113.32      117.73     12.19 o 
  -8   8   1      757.74      707.16     23.29 o 
  -6   8   1      525.03      476.61     20.49 o 
  -4   8   1     1280.45     1211.65     64.26 o 
  -2   8   1     1049.84      916.54     27.48 o 
   0   8   1     1836.25     1649.28    105.04 o 
   2   8   1     1972.50     1808.19     42.57 o 
   4   8   1      722.36      672.89     44.77 o 
   6   8   1      807.84      714.06     23.39 o 
   8   8   1      717.51      708.66     23.29 o 
  10   8   1       99.89      103.34      9.99 o 
  12   8   1      120.61       97.24     19.49 o 
  14   8   1        0.50        0.00     11.69 o 
  16   8   1        2.97       19.49     15.59 o 
 -15   9   1      235.37      311.31     31.08 o 
 -13   9   1       85.41       97.24     19.49 o 
 -11   9   1      398.34      342.39     31.08 o 
  -9   9   1       44.67       54.77      9.29 o 
  -7   9   1      351.92      323.00     21.39 o 
  -5   9   1       95.68      108.63     19.49 o 
  -3   9   1        5.40        2.00      8.29 o 
  -1   9   1      600.30      583.84     21.99 o 
   1   9   1       56.60       58.06     10.99 o 
   3   9   1       91.48       96.04     34.98 o 
   5   9   1      102.30       90.54     23.39 o 
   7   9   1       73.64       74.95     12.19 o 
   9   9   1      135.46      154.11     12.99 o 
  11   9   1       45.96       23.39     15.59 o 
  13   9   1      149.15      124.52     23.39 o 
 -12  10   1      178.92      144.01     23.39 o 
 -10  10   1      145.06      147.81     12.99 o 
  -8  10   1       54.76       74.95     12.19 o 
  -6  10   1      112.50      102.74     12.19 o 
  -4  10   1       46.35       54.77     10.99 o 
  -2  10   1       56.59       59.16     13.59 o 
   0  10   1      166.88      164.30     21.39 o 
   2  10   1       75.43      105.04     13.79 o 
   4  10   1      129.49      122.52     21.39 o 
   6  10   1       18.32       21.09      9.29 o 
   8  10   1       36.60       37.38      9.29 o 
  10  10   1       76.31       58.36     19.49 o 
  12  10   1       52.35       54.47     19.49 o 
  -9  11   1      198.96      203.57     18.69 o 
  -7  11   1      297.69      312.71     21.49 o 
  -5  11   1      128.03      160.40     16.49 o 
  -3  11   1       85.14       80.85     21.39 o 
  -1  11   1       50.95       38.88     10.99 o 
   1  11   1      225.01      221.26     17.69 o 
   3  11   1      527.26      673.58     33.08 o 
   5  11   1      214.93      229.56     46.67 o 
   7  11   1      153.37      198.48     48.67 o 
 -24   0   2      327.08      365.77     31.08 o 
 -22   0   2      134.84      120.63     19.49 o 
 -20   0   2       29.73       66.16     15.59 o 
 -18   0   2      105.68      120.63     19.49 o 
 -16   0   2     2721.72     3071.41     55.97 o 
 -14   0   2      199.13      200.08      7.00 o 
 -12   0   2    13569.21    13078.44    303.51 o 
 -10   0   2      386.48      365.77     19.49 o 
  -8   0   2    25592.32    25273.62    568.15 o 
  -6   0   2       78.50       73.95      7.80 o 
  -4   0   2       12.61       -7.80      7.80 o 
  -2   0   2      161.59       73.95      7.80 o 
   0   0   2        9.27       -3.90      3.90 o 
   2   0   2      850.12      826.39     13.49 o 
   4   0   2   384470.56   368788.50   5652.52 o 
   6   0   2     1620.62     1692.46     20.79 o 
   8   0   2    44761.49    48539.68    775.82 o 
  10   0   2      239.98      269.93      9.29 o 
  12   0   2     2083.76     2226.33     42.57 o 
  14   0   2       41.40       41.67      6.50 o 
  16   0   2     1153.24     1011.68     42.77 o 
  18   0   2      100.54       70.06     15.59 o 
  20   0   2       46.90       54.47     15.59 o 
  22   0   2      107.22      124.52     23.39 o 
 -25   1   2      213.73      292.02     21.99 o 
 -23   1   2       52.88       41.07     15.59 o 
 -21   1   2      217.09      206.97     17.69 o 
 -19   1   2      592.28      581.94     21.99 o 
 -17   1   2      103.08      116.93      9.19 o 
 -15   1   2      162.64      160.50      6.40 o 
 -13   1   2      224.63      219.16     13.49 o 
 -11   1   2     2600.45     2568.52     38.78 o 
  -9   1   2      553.03      512.58     10.29 o 
  -7   1   2      690.20      746.84     12.59 o 
  -5   1   2     5757.54     5711.98     65.66 o 
  -3   1   2     8499.11     7763.61    223.76 o 
  -1   1   2     6227.88     5699.99    136.22 o 
   1   1   2     1681.82     1529.66     27.48 o 
   3   1   2     2079.64     2103.80     23.49 o 
   5   1   2     6607.92     6791.31     64.36 o 
   7   1   2     2610.40     2568.32     28.88 o 
   9   1   2     4972.81     5255.56     63.66 o 
  11   1   2       36.10       32.48      3.90 o 
  13   1   2       35.01       37.68      4.70 o 
  15   1   2       19.89       17.89      4.60 o 
  17   1   2      196.47      193.48     14.99 o 
  19   1   2      294.80      299.82     25.28 o 
  21   1   2      183.66      169.00     17.69 o 
 -24   2   2        7.26        7.80     19.49 o 
 -22   2   2        1.30      -11.69     11.69 o 
 -20   2   2      128.79      125.42     14.99 o 
 -18   2   2        3.49        9.69      8.29 o 
 -16   2   2       70.20       81.05      6.40 o 
 -14   2   2        9.93       10.29      3.40 o 
 -12   2   2        3.98        8.79      3.20 o 
 -10   2   2       21.18       23.39      3.90 o 
  -8   2   2     2647.42     2529.34     62.26 o 
  -6   2   2       49.10       38.88      7.80 o 
  -4   2   2      365.52      284.02      8.29 o 
  -2   2   2        3.23        2.00      2.80 o 
   0   2   2    10362.01     9476.46    221.76 o 
   2   2   2       77.76       72.46      5.80 o 
   4   2   2       21.96       23.39      3.50 o 
   6   2   2        4.10       -2.00      2.80 o 
   8   2   2       42.25       37.08      5.50 o 
  10   2   2       26.21       24.38      2.30 o 
  12   2   2      146.83      193.58      7.40 o 
  14   2   2        0.13       -3.90      3.90 o 
  16   2   2       97.68       81.95     13.59 o 
  18   2   2        1.16      -11.69     11.69 o 
  20   2   2       12.40        0.00     15.59 o 
 -23   3   2       72.95      124.52     23.39 o 
 -21   3   2       18.70       34.98     15.59 o 
 -19   3   2       48.15       38.88     15.59 o 
 -17   3   2     1015.22      928.33     24.29 o 
 -15   3   2      194.53      180.69     21.39 o 
 -13   3   2     2023.20     1957.29     39.78 o 
 -11   3   2        4.78       -3.90      3.90 o 
  -9   3   2     3958.17     3992.44     97.24 o 
  -7   3   2    15513.05    16521.72    268.23 o 
  -5   3   2     7776.42     8437.60    138.91 o 
  -3   3   2      596.66      574.05     13.79 o 
  -1   3   2     5101.10     5323.32     90.84 o 
   1   3   2      528.70      519.48     13.79 o 
   3   3   2     1116.30     1234.34     31.08 o 
   5   3   2     2203.49     2441.60     54.47 o 
   7   3   2       84.15       62.26      3.50 o 
   9   3   2     2003.30     1987.18     42.77 o 
  11   3   2     1411.04     1362.96     38.88 o 
  13   3   2      954.82      995.79     25.98 o 
  15   3   2       11.24        3.10      6.50 o 
  17   3   2        0.36       -2.30     11.69 o 
  19   3   2      253.02      295.72     27.28 o 
  21   3   2      109.04      140.11     23.39 o 
 -24   4   2      162.19      190.68     27.28 o 
 -22   4   2       33.29       23.39     15.59 o 
 -20   4   2      287.32      311.31     27.28 o 
 -18   4   2       23.20       19.49      7.00 o 
 -16   4   2    19356.67    19739.93    326.10 o 
 -14   4   2       83.90       62.26     11.69 o 
 -12   4   2     9652.55    10241.79    245.15 o 
 -10   4   2       80.66       70.06     11.69 o 
  -8   4   2     2319.77     2184.45     71.96 o 
  -6   4   2      215.78      221.46      9.69 o 
  -4   4   2        1.44       -3.50      3.50 o 
  -2   4   2       30.19       17.49      5.50 o 
   0   4   2        1.55       -2.80      2.80 o 
   2   4   2       10.84        5.20      3.50 o 
   4   4   2     6184.04     6820.50    116.93 o 
   6   4   2       28.51       21.89      5.80 o 
   8   4   2      328.88      281.73      9.99 o 
  10   4   2      357.40      350.18     19.49 o 
  12   4   2    15042.06    15475.46    330.80 o 
  14   4   2       45.17       42.07      9.29 o 
  16   4   2      379.58      383.26     19.49 o 
  18   4   2      116.76      116.73     19.49 o 
  20   4   2       56.40      101.14     19.49 o 
 -23   5   2        5.04       27.28     19.49 o 
 -21   5   2       28.24       19.49     15.59 o 
 -19   5   2       59.63       46.57      9.29 o 
 -17   5   2      457.21      457.62     19.29 o 
 -15   5   2        0.91       -3.90      7.80 o 
 -13   5   2     1739.74     1677.17     54.47 o 
 -11   5   2      531.92      455.32     23.39 o 
  -9   5   2        7.37        3.90      5.80 o 
  -7   5   2     1726.14     1759.92     60.26 o 
  -5   5   2     1889.10     1906.72     38.48 o 
  -3   5   2      163.45      168.20     15.59 o 
  -1   5   2      268.74      268.53     10.99 o 
   1   5   2       14.74       13.59      5.80 o 
   3   5   2      361.74      408.25     25.28 o 
   5   5   2      119.47      157.70      9.29 o 
   7   5   2     1008.03      825.69     20.49 o 
   9   5   2     1814.15     1689.26     33.68 o 
  11   5   2      335.44      323.00     23.39 o 
  13   5   2      395.24      386.56     15.79 o 
  15   5   2       10.04        3.90     11.69 o 
  17   5   2      131.39      100.14     13.79 o 
  19   5   2        5.24       11.69     15.59 o 
 -22   6   2       19.44       15.59     15.59 o 
 -20   6   2       25.90       21.09     11.69 o 
 -18   6   2       18.18        7.80     11.69 o 
 -16   6   2       74.56      108.93     19.49 o 
 -14   6   2       22.29       11.69      7.80 o 
 -12   6   2        3.98       11.69      7.80 o 
 -10   6   2       11.12       11.69      3.50 o 
  -8   6   2      530.68      523.58     19.49 o 
  -6   6   2       15.16       13.59      5.50 o 
  -4   6   2       20.86       13.59      9.69 o 
  -2   6   2       52.42       55.67     23.39 o 
   0   6   2     1172.57     1037.16     24.78 o 
   2   6   2        9.18        7.80     11.69 o 
   4   6   2       15.67       19.49      5.50 o 
   6   6   2      111.40      106.53      9.29 o 
   8   6   2      337.45      363.88     31.08 o 
  10   6   2        6.05        7.80      7.80 o 
  12   6   2       46.04       46.67     11.69 o 
  14   6   2       41.69       42.77     15.59 o 
  16   6   2       39.85       46.67     15.59 o 
  18   6   2       15.32       21.39     10.99 o 
 -21   7   2      397.68      486.80     25.98 o 
 -19   7   2      636.78      665.39     34.98 o 
 -17   7   2        2.52       -3.90     11.69 o 
 -15   7   2        5.88        7.80     11.69 o 
 -13   7   2      121.05      163.40     19.49 o 
 -11   7   2      537.22      433.23     23.39 o 
  -9   7   2      491.91      425.44     15.79 o 
  -7   7   2        3.80       -2.00      5.50 o 
  -5   7   2      754.37      683.88     20.49 o 
  -3   7   2     2614.05     2511.95     52.27 o 
  -1   7   2     2567.93     2431.20     52.57 o 
   1   7   2     1249.78     1160.68     34.98 o 
   3   7   2      555.38      536.97     19.29 o 
   5   7   2      757.71      660.19     20.49 o 
   7   7   2       29.98       35.58      6.50 o 
   9   7   2      136.36      112.63     17.49 o 
  11   7   2      494.88      501.99     31.08 o 
  13   7   2      259.18      311.31     27.28 o 
  15   7   2       30.95       38.88     15.59 o 
  17   7   2      152.44      163.40     23.39 o 
 -18   8   2       72.78       66.16     19.49 o 
 -16   8   2      270.13      225.66     27.28 o 
 -14   8   2        6.86       15.59     11.69 o 
 -12   8   2     1327.35     1548.75     58.36 o 
 -10   8   2        1.82       -1.60      6.50 o 
  -8   8   2     1340.45     1146.09     52.57 o 
  -6   8   2       46.27       25.28      8.29 o 
  -4   8   2        2.18       -6.50      6.50 o 
  -2   8   2       45.32       57.56     15.59 o 
   0   8   2        1.88        3.90      8.29 o 
   2   8   2       56.90       66.16     10.99 o 
   4   8   2    19551.90    19245.24    564.25 o 
   6   8   2      159.91      193.48     27.28 o 
   8   8   2     5216.42     4847.51    124.52 o 
  10   8   2      100.71       73.95     19.49 o 
  12   8   2      662.68      712.06     38.88 o 
  14   8   2        4.24        3.90     15.59 o 
  16   8   2      287.67      373.57     34.98 o 
 -17   9   2        6.72        3.90     15.59 o 
 -15   9   2       94.05      101.14     19.49 o 
 -13   9   2       87.58       85.65     19.49 o 
 -11   9   2      360.95      364.28     44.77 o 
  -9   9   2       25.05       20.59      9.29 o 
  -7   9   2      116.94      133.92     14.99 o 
  -5   9   2       66.50       58.66     10.99 o 
  -3   9   2        5.56       -2.00      9.69 o 
  -1   9   2       59.29       40.87     10.99 o 
   1   9   2       51.17       39.98      9.29 o 
   3   9   2       56.19       71.96     11.69 o 
   5   9   2      213.90      201.18     17.49 o 
   7   9   2      159.99      149.01     21.39 o 
   9   9   2      947.85      930.93     27.98 o 
  11   9   2      107.11       97.24     19.49 o 
  13   9   2       80.93      101.14     23.39 o 
 -14  10   2       11.72       27.28     15.59 o 
 -12  10   2       10.00        3.90     15.59 o 
 -10  10   2       26.32       34.18      9.29 o 
  -8  10   2        4.57        4.40      9.29 o 
  -6  10   2       13.40       32.68      9.29 o 
  -4  10   2        5.94       -2.00      8.29 o 
  -2  10   2       17.37        2.00      8.29 o 
   0  10   2        5.55        0.00      8.29 o 
   2  10   2       17.08       29.98      9.29 o 
   4  10   2        7.03        0.00     11.69 o 
   6  10   2        7.20        0.00      8.29 o 
   8  10   2        8.18        9.49      9.29 o 
  10  10   2       16.90       -3.90     15.59 o 
  -9  11   2      396.16      420.84     21.49 o 
  -7  11   2      855.68     1024.27     34.28 o 
  -5  11   2      425.17      440.73     23.29 o 
  -3  11   2       88.15       89.64     13.79 o 
  -1  11   2      220.39      249.15     19.29 o 
   1  11   2       33.77       31.58     13.59 o 
   3  11   2       23.23       21.39     10.99 o 
   5  11   2       32.88       31.58     13.59 o 
   7  11   2        6.94        9.69     10.99 o 
 -25   1   3       17.27       13.39     12.19 o 
 -23   1   3      354.57      320.80     23.39 o 
 -21   1   3      229.16      234.36     17.69 o 
 -19   1   3      624.67      624.71     21.99 o 
 -17   1   3      143.51      154.60     10.29 o 
 -15   1   3     1092.63     1033.26     19.39 o 
 -13   1   3     1016.36     1052.35     18.29 o 
 -11   1   3      551.59      530.07     14.89 o 
  -9   1   3     1129.10     1165.88     18.29 o 
  -7   1   3     1477.74     1456.40     21.59 o 
  -5   1   3     5745.50     5657.91    132.32 o 
  -3   1   3     8648.56     8460.29    198.48 o 
  -1   1   3     1700.03     1542.85     54.47 o 
   1   1   3     5614.68     5480.72    229.56 o 
   3   1   3    11636.08    11793.43    121.13 o 
   5   1   3     3064.54     3321.65     36.18 o 
   7   1   3     2021.61     2139.88     20.49 o 
   9   1   3     2225.30     2385.53     24.38 o 
  11   1   3     1648.11     1671.37     24.29 o 
  13   1   3      246.54      239.25      8.59 o 
  15   1   3      592.32      537.87     12.89 o 
  17   1   3       93.75       91.84     13.79 o 
  19   1   3      121.06      101.34     13.79 o 
  21   1   3       68.55       63.66     44.77 o 
 -26   2   3      120.19       89.54     23.39 o 
 -24   2   3      137.89      105.04     23.39 o 
 -22   2   3       72.47       56.57     17.49 o 
 -20   2   3      398.05      400.95     25.28 o 
 -18   2   3       70.35       60.26      6.00 o 
 -16   2   3      166.31      150.11      8.79 o 
 -14   2   3        7.54        6.80      3.20 o 
 -12   2   3     1387.35     1373.65     23.89 o 
 -10   2   3     1378.53     1373.65     34.98 o 
  -8   2   3     3972.31     4179.22    101.14 o 
  -6   2   3     5458.66     5441.65     89.34 o 
  -4   2   3     1012.49     1040.06     20.49 o 
  -2   2   3     2760.41     2716.13     66.16 o 
   0   2   3      269.41      257.34     11.69 o 
   2   2   3     4386.13     4519.81     77.05 o 
   4   2   3     3572.29     3470.96     60.56 o 
   6   2   3      970.68      960.51     16.39 o 
   8   2   3     1243.02     1236.64     25.98 o 
  10   2   3        8.25        5.80      3.20 o 
  12   2   3       31.26       31.48      5.40 o 
  14   2   3      145.51      144.81     12.19 o 
  16   2   3      466.84      449.22     19.49 o 
  18   2   3       37.80       58.36     15.59 o 
  20   2   3       62.74       54.47     19.49 o 
 -25   3   3       36.59       38.88     19.49 o 
 -23   3   3       24.36       27.28     15.59 o 
 -21   3   3      202.17      217.87     27.28 o 
 -19   3   3        0.73       -6.50      6.50 o 
 -17   3   3      720.42      737.45     21.49 o 
 -15   3   3      932.85      915.34     24.29 o 
 -13   3   3      301.90      299.62     15.59 o 
 -11   3   3     7606.66     8120.99    194.58 o 
  -9   3   3     4504.88     4572.18    112.83 o 
  -7   3   3      663.57      703.67     14.99 o 
  -5   3   3     7712.20     8203.54    313.21 o 
  -3   3   3     5544.59     5720.17     96.34 o 
  -1   3   3      517.23      499.19     23.39 o 
   1   3   3     1896.21     2060.43     38.48 o 
   3   3   3      401.36      444.33     12.19 o 
   5   3   3      773.95      701.77     27.28 o 
   7   3   3     2516.47     2503.66     45.37 o 
   9   3   3      513.09      527.87     14.99 o 
  11   3   3      150.96      187.98      9.69 o 
  13   3   3       43.22       41.67      8.29 o 
  15   3   3      301.51      303.61     16.49 o 
  17   3   3      227.34      235.55     16.49 o 
  19   3   3       48.72       66.16     19.49 o 
 -24   4   3       55.50       73.95     19.49 o 
 -22   4   3       94.86      105.04     19.49 o 
 -20   4   3       64.81       73.95     19.49 o 
 -18   4   3       13.89       20.19      9.69 o 
 -16   4   3      407.64      402.75     42.77 o 
 -14   4   3      416.18      385.26     19.49 o 
 -12   4   3      176.20      167.30     11.69 o 
 -10   4   3      191.60      206.27     15.59 o 
  -8   4   3      397.75      465.71     17.49 o 
  -6   4   3      277.40      318.10     17.49 o 
  -4   4   3      220.75      272.43     10.99 o 
  -2   4   3       70.02       68.36     19.49 o 
   0   4   3        1.91        2.60      3.50 o 
   2   4   3      146.50      171.69      9.29 o 
   4   4   3      152.84      167.30      9.29 o 
   6   4   3       68.60       75.15      6.50 o 
   8   4   3       43.79       50.57      6.50 o 
  10   4   3      233.78      252.94     12.19 o 
  12   4   3      299.88      296.92     12.99 o 
  14   4   3       68.12       54.87     13.59 o 
  16   4   3       31.48       14.99      9.29 o 
  18   4   3       93.30      128.42     19.49 o 
 -23   5   3       26.17      -11.69     15.59 o 
 -21   5   3      269.29      249.05     27.28 o 
 -19   5   3      163.64      147.91     14.99 o 
 -17   5   3      461.47      466.91     23.39 o 
 -15   5   3      145.23      132.32     15.59 o 
 -13   5   3      421.99      443.63     23.39 o 
 -11   5   3     1789.54     1992.27     58.36 o 
  -9   5   3      804.60      814.30     27.28 o 
  -7   5   3     1242.64     1304.60     71.96 o 
  -5   5   3     1896.74     1929.61     81.75 o 
  -3   5   3     3676.37     3632.56     66.06 o 
  -1   5   3       14.05       17.49      5.50 o 
   1   5   3       96.46       99.24      8.29 o 
   3   5   3       71.72       75.95      8.29 o 
   5   5   3       26.52       41.67      6.50 o 
   7   5   3      311.45      346.29     12.19 o 
   9   5   3       50.86       55.27      6.50 o 
  11   5   3      999.11      992.39     25.98 o 
  13   5   3       40.90       41.67      6.50 o 
  15   5   3      411.09      420.44     21.39 o 
  17   5   3      199.37      207.17     19.49 o 
  19   5   3        6.31       -3.90     15.59 o 
 -22   6   3       54.39       58.36     23.39 o 
 -20   6   3      355.33      340.79     20.49 o 
 -18   6   3       30.65       34.98     11.69 o 
 -16   6   3       27.56       31.08     11.69 o 
 -14   6   3        0.89       15.59     11.69 o 
 -12   6   3      323.70      299.62     19.49 o 
 -10   6   3      198.75      190.88     13.59 o 
  -8   6   3      691.30      692.77     20.49 o 
  -6   6   3      542.73      500.09     16.49 o 
  -4   6   3      157.49      153.71     10.99 o 
  -2   6   3      448.09      426.54     16.49 o 
   0   6   3      181.79      155.70     10.99 o 
   2   6   3      524.03      471.01     16.49 o 
   4   6   3      303.17      282.83     13.79 o 
   6   6   3       70.46       78.65      8.29 o 
   8   6   3      361.14      340.89     15.59 o 
  10   6   3       25.01        3.90     11.69 o 
  12   6   3        8.72       -3.90     11.69 o 
  14   6   3       98.62       70.06     15.59 o 
  16   6   3      286.52      259.14     33.08 o 
  18   6   3       50.41       38.08     12.19 o 
 -21   7   3      277.68      297.62     52.57 o 
 -19   7   3      178.95      210.17     23.39 o 
 -17   7   3      145.38      140.11     19.49 o 
 -15   7   3      806.18      774.32     34.98 o 
 -13   7   3      574.49      517.48     27.28 o 
 -11   7   3       34.65       31.08     13.59 o 
  -9   7   3      146.58      140.31     13.59 o 
  -7   7   3       31.66       27.98      6.50 o 
  -5   7   3      767.67      680.98     23.39 o 
  -3   7   3      150.47      126.32     21.39 o 
  -1   7   3     1249.52     1134.30     30.28 o 
   1   7   3      507.63      503.89     19.29 o 
   3   7   3     2206.15     2130.59     45.37 o 
   5   7   3     1681.19     1711.84     39.78 o 
   7   7   3      463.04      514.28     21.39 o 
   9   7   3      764.02      792.81     22.29 o 
  11   7   3     1154.30     1163.48     46.67 o 
  13   7   3      118.70      120.63     19.49 o 
  15   7   3      132.10      167.30     27.28 o 
 -20   8   3      127.68       85.65     19.49 o 
 -18   8   3      110.68      116.73     19.49 o 
 -16   8   3      148.53      147.91     23.39 o 
 -14   8   3      196.48      167.30     23.39 o 
 -12   8   3       96.69       76.85      9.29 o 
 -10   8   3      310.14      258.84     15.59 o 
  -8   8   3      187.37      153.71     13.79 o 
  -6   8   3       44.23       53.27     11.69 o 
  -4   8   3     1345.52     1335.28     34.28 o 
  -2   8   3     1894.70     1780.60     41.27 o 
   0   8   3     2607.57     2523.94     55.07 o 
   2   8   3      346.68      321.30     17.69 o 
   4   8   3     1001.62      976.40     40.87 o 
   6   8   3     1005.15     1028.57     38.88 o 
   8   8   3      473.24      502.99     19.39 o 
  10   8   3      440.21      420.24     31.08 o 
  12   8   3      287.12      287.92     27.28 o 
  14   8   3      132.29      163.40     23.39 o 
 -17   9   3        0.79       23.39     15.59 o 
 -15   9   3       74.13       85.65     19.49 o 
 -13   9   3       27.49       27.28     15.59 o 
 -11   9   3       89.27      103.54     12.19 o 
  -9   9   3      263.30      276.33     15.79 o 
  -7   9   3      356.20      392.96     40.87 o 
  -5   9   3       66.30       61.86     10.99 o 
  -3   9   3      826.04      787.11     25.98 o 
  -1   9   3       51.11       34.48      9.29 o 
   1   9   3      287.10      294.42     19.29 o 
   3   9   3       83.44       60.36     17.49 o 
   5   9   3      136.81      139.01     15.59 o 
   7   9   3      104.75       96.14     12.19 o 
   9   9   3        6.07        0.00     15.59 o 
  11   9   3      306.24      268.53     31.08 o 
  13   9   3        2.32      -15.59     15.59 o 
 -14  10   3       15.87       19.49     15.59 o 
 -12  10   3       82.87       42.77     15.59 o 
 -10  10   3       74.76       66.16     15.59 o 
  -8  10   3      194.75      185.99     15.79 o 
  -6  10   3      205.74      229.66     33.08 o 
  -4  10   3       44.18       37.48     13.59 o 
  -2  10   3       72.19       70.26     10.99 o 
   0  10   3        9.26       14.49      9.29 o 
   2  10   3      134.32      133.22     14.99 o 
   4  10   3      171.85      170.20     17.69 o 
   6  10   3       39.60       38.58     17.49 o 
   8  10   3       64.43       56.67     17.49 o 
  10  10   3       18.64       11.69     15.59 o 
 -11  11   3      496.42      630.41     42.77 o 
  -9  11   3      557.09      664.99     27.28 o 
  -7  11   3       53.16       51.77     12.19 o 
  -5  11   3      417.35      470.91     23.29 o 
  -3  11   3       94.17       97.44     13.79 o 
  -1  11   3       32.51       17.49     10.99 o 
   1  11   3      263.57      334.09     21.99 o 
   3  11   3      123.08      140.21     23.39 o 
   5  11   3      319.41      374.67     23.29 o 
 -26   0   4       77.15       89.54     23.39 o 
 -24   0   4      492.75      447.52     34.98 o 
 -22   0   4       88.50       89.54     15.59 o 
 -20   0   4     3396.63     3233.61     93.34 o 
 -18   0   4      118.23      128.42     19.49 o 
 -16   0   4     2352.51     2692.74     77.85 o 
 -14   0   4        8.40        3.90      7.80 o 
 -12   0   4    27949.49    28518.92    645.90 o 
 -10   0   4       98.37      124.52     11.69 o 
  -8   0   4   168492.19   177386.17   3988.54 o 
  -6   0   4       74.68       50.57      7.80 o 
  -4   0   4   108979.59   103614.54   2338.66 o 
  -2   0   4      837.33      829.09     16.49 o 
   0   0   4   106469.62   108401.68   2546.83 o 
   2   0   4      963.08      961.31     15.69 o 
   4   0   4     5282.87     5611.84     77.15 o 
   6   0   4     1001.44     1040.16     17.09 o 
   8   0   4    37035.82    37704.16    494.20 o 
  10   0   4      724.27      731.75     19.29 o 
  12   0   4     5437.85     5730.97    116.73 o 
  14   0   4      250.38      223.46     14.99 o 
  16   0   4       11.11       19.49     11.69 o 
  18   0   4      118.22      140.11     23.39 o 
  20   0   4       25.68       27.28     15.59 o 
 -25   1   4       48.19       53.37     13.79 o 
 -23   1   4      138.11      134.32     16.49 o 
 -21   1   4      353.11      325.20     19.29 o 
 -19   1   4        2.74       -8.29      8.29 o 
 -17   1   4        0.43        0.30      5.40 o 
 -15   1   4       27.67       29.58      3.20 o 
 -13   1   4     3533.37     3617.27     52.27 o 
 -11   1   4     3817.20     3913.99     55.37 o 
  -9   1   4     3599.88     3655.05     58.06 o 
  -7   1   4     1517.66     1442.41     21.69 o 
  -5   1   4     3158.39     2967.07     40.48 o 
  -3   1   4     5239.62     4965.34     82.55 o 
  -1   1   4     5607.02     5416.86     90.84 o 
   1   1   4     8054.49     8012.96    107.83 o 
   3   1   4      104.47      112.23      5.10 o 
   5   1   4       69.22       77.95      6.60 o 
   7   1   4     2505.90     2616.69     27.48 o 
   9   1   4      484.32      460.82      8.49 o 
  11   1   4      102.53      112.63      7.30 o 
  13   1   4      185.03      188.58     11.19 o 
  15   1   4      487.69      512.08     17.09 o 
  17   1   4      304.11      284.32     21.39 o 
  19   1   4       20.83       27.28     10.99 o 
 -26   2   4        7.57       11.69     19.49 o 
 -24   2   4       23.44        0.00     15.59 o 
 -22   2   4        0.48       14.49      9.29 o 
 -20   2   4       97.92       74.55     13.59 o 
 -18   2   4        7.60        7.80      5.50 o 
 -16   2   4      263.20      301.61      9.49 o 
 -14   2   4       10.25       10.59      4.30 o 
 -12   2   4       95.00      132.32      6.50 o 
 -10   2   4        3.19       -2.60      2.60 o 
  -8   2   4        4.14        0.00      3.90 o 
  -6   2   4       50.70       44.27      7.80 o 
  -4   2   4     4929.18     4566.49     77.05 o 
  -2   2   4       77.69       69.86     15.59 o 
   0   2   4        0.99       -2.80      2.80 o 
   2   2   4       36.58       40.48      7.80 o 
   4   2   4     1097.37     1180.57     42.77 o 
   6   2   4        5.38        3.90      2.60 o 
   8   2   4       10.39        8.29      2.30 o 
  10   2   4        4.81        6.80      3.40 o 
  12   2   4       26.16       33.68      7.80 o 
  14   2   4        4.19       -5.40      6.50 o 
  16   2   4       88.73      105.14     23.39 o 
  18   2   4        1.98        7.80     15.59 o 
  20   2   4        2.26        3.90     15.59 o 
 -25   3   4      111.86      116.73     23.39 o 
 -23   3   4      271.65      303.51     31.08 o 
 -21   3   4       30.39        3.90     15.59 o 
 -19   3   4       82.21       86.05     17.49 o 
 -17   3   4      615.99      574.15     19.49 o 
 -15   3   4     2476.55     2359.55     52.57 o 
 -13   3   4      901.18      871.66     27.28 o 
 -11   3   4      350.73      369.67     15.59 o 
  -9   3   4     1694.83     1793.89     50.57 o 
  -7   3   4      658.18      736.75     31.08 o 
  -5   3   4     1386.89     1411.33     33.08 o 
  -3   3   4     8026.51     8055.04    134.82 o 
  -1   3   4     1915.58     2037.34     38.48 o 
   1   3   4     3107.57     3372.22     89.54 o 
   3   3   4     5577.17     5901.86    132.32 o 
   5   3   4     1690.37     1707.15     34.28 o 
   7   3   4      134.17      138.91      6.00 o 
   9   3   4     1590.87     1608.91     34.28 o 
  11   3   4      400.21      398.05     11.29 o 
  13   3   4      398.18      435.73     19.49 o 
  15   3   4       15.83       11.69      8.29 o 
  17   3   4       73.46       58.36     19.49 o 
  19   3   4        2.23        0.00     15.59 o 
 -24   4   4       43.33       77.85     19.49 o 
 -22   4   4       54.44       50.57     19.49 o 
 -20   4   4       19.56       51.07     15.59 o 
 -18   4   4       93.69       83.95      9.99 o 
 -16   4   4     5678.25     5497.71     98.94 o 
 -14   4   4      217.85      190.68     15.59 o 
 -12   4   4     8384.76     8704.73    210.17 o 
 -10   4   4       79.14       76.85      5.80 o 
  -8   4   4    23243.84    26875.63    826.89 o 
  -6   4   4      214.18      228.46     13.59 o 
  -4   4   4     3197.33     4265.27    204.27 o 
  -2   4   4       10.39        7.80      5.50 o 
   0   4   4     2727.16     3389.01     61.86 o 
   2   4   4      300.83      277.63     19.49 o 
   4   4   4     7160.60     7479.59    127.92 o 
   6   4   4      109.81      107.93      9.69 o 
   8   4   4     1489.71     1442.11     31.08 o 
  10   4   4      224.87      226.46     12.19 o 
  12   4   4     6729.37     6903.64    119.53 o 
  14   4   4       12.55       15.59      8.29 o 
  16   4   4     1770.84     1737.63     43.97 o 
  18   4   4       29.37       46.67     19.49 o 
 -23   5   4       16.48       -7.80     15.59 o 
 -21   5   4       30.71       19.49     15.59 o 
 -19   5   4       29.32       27.78      9.29 o 
 -17   5   4       57.95       38.88     11.69 o 
 -15   5   4      289.08      252.94     19.49 o 
 -13   5   4      539.75      443.63     23.39 o 
 -11   5   4      566.93      460.32     12.99 o 
  -9   5   4      560.67      629.41     17.69 o 
  -7   5   4     1238.54     1246.13     34.98 o 
  -5   5   4      108.96      112.83      9.29 o 
  -3   5   4      146.43      137.22     19.49 o 
  -1   5   4       98.91      111.73      9.69 o 
   1   5   4     2050.70     2160.47     43.97 o 
   3   5   4     1741.58     1652.48     35.78 o 
   5   5   4      166.86      169.80      9.29 o 
   7   5   4      135.19      122.12      9.69 o 
   9   5   4      712.67      728.45     18.69 o 
  11   5   4        7.47        4.70      6.50 o 
  13   5   4       60.49       73.95     15.59 o 
  15   5   4       46.62       28.38      9.29 o 
  17   5   4       22.44       13.59     17.49 o 
 -22   6   4       21.51       15.59     19.49 o 
 -20   6   4       48.41       75.45     19.49 o 
 -18   6   4       36.66       42.77     11.69 o 
 -16   6   4       65.66       38.88     11.69 o 
 -14   6   4       10.70        7.80      7.80 o 
 -12   6   4      289.14      296.12      9.99 o 
 -10   6   4       39.39       39.68      6.50 o 
  -8   6   4        1.91        5.80      5.80 o 
  -6   6   4       14.99       25.48      5.50 o 
  -4   6   4      973.58      972.30     36.98 o 
  -2   6   4        8.81        3.90      5.50 o 
   0   6   4        0.17        0.00      7.80 o 
   2   6   4       19.94       19.49      6.50 o 
   4   6   4      666.39      540.67     19.49 o 
   6   6   4        8.03       13.99      6.50 o 
   8   6   4       21.31       18.69      6.50 o 
  10   6   4       81.16       70.06     15.59 o 
  12   6   4       45.27       68.26      9.69 o 
  14   6   4        1.73        0.00     11.69 o 
  16   6   4       14.53        9.69     10.99 o 
 -21   7   4      138.23      156.70     21.39 o 
 -19   7   4       91.94       77.85     15.59 o 
 -17   7   4      248.91      229.56     23.39 o 
 -15   7   4      489.70      463.01     27.28 o 
 -13   7   4       97.21       50.57     11.69 o 
 -11   7   4      517.21      444.93     23.39 o 
  -9   7   4      963.30      859.97     23.29 o 
  -7   7   4       30.17       21.39      9.69 o 
  -5   7   4      462.51      503.49     60.26 o 
  -3   7   4      874.69      909.84     33.08 o 
  -1   7   4      524.80      534.97     44.77 o 
   1   7   4       81.58      105.24     10.99 o 
   3   7   4      568.88      519.68     19.29 o 
   5   7   4      824.00      692.27     23.39 o 
   7   7   4     1668.90     1537.95     56.47 o 
   9   7   4       58.53       68.46     27.28 o 
  11   7   4      127.63      155.70     23.39 o 
  13   7   4        0.45        1.30      7.00 o 
  15   7   4      578.50      618.72     38.88 o 
 -20   8   4      813.62      871.66     42.77 o 
 -18   8   4       11.22        3.90     15.59 o 
 -16   8   4      721.81      634.31     34.98 o 
 -14   8   4       23.31       15.59     11.69 o 
 -12   8   4     2494.52     2093.41    122.62 o 
 -10   8   4        5.79        3.10      6.50 o 
  -8   8   4     7570.82     7084.23    130.32 o 
  -6   8   4       44.00       55.77      9.29 o 
  -4   8   4     4648.34     4521.51     86.65 o 
  -2   8   4       55.07       86.35     10.99 o 
   0   8   4     5785.94     5756.75    107.33 o 
   2   8   4       69.52       58.16     15.59 o 
   4   8   4      643.67      776.52     25.98 o 
   6   8   4       67.76       75.25      9.29 o 
   8   8   4     5151.60     5421.96    100.14 o 
  10   8   4      198.60      190.68     27.28 o 
  12   8   4      934.14      852.17     42.77 o 
  14   8   4      124.24      178.99     27.28 o 
 -17   9   4       81.33       77.85     19.49 o 
 -15   9   4       63.28       50.57     19.49 o 
 -13   9   4      471.46      463.01     34.98 o 
 -11   9   4       69.97       55.77      9.29 o 
  -9   9   4       14.86        5.80      9.69 o 
  -7   9   4      359.20      379.47     19.29 o 
  -5   9   4       93.59      103.94     12.19 o 
  -3   9   4       91.80      106.63     12.19 o 
  -1   9   4      285.00      288.12     16.49 o 
   1   9   4      831.07      844.48     27.48 o 
   3   9   4      384.30      420.04     34.98 o 
   5   9   4      214.92      241.25     17.69 o 
   7   9   4      115.38      101.34     13.79 o 
   9   9   4       16.68       15.59     15.59 o 
  11   9   4       33.04       27.28     15.59 o 
 -14  10   4        1.80        7.80     15.59 o 
 -12  10   4        4.27       15.59     15.59 o 
 -10  10   4        3.63        2.20      9.29 o 
  -8  10   4        0.68       -8.29      8.29 o 
  -6  10   4       13.50       28.38      9.29 o 
  -4  10   4        3.92        0.00     11.69 o 
  -2  10   4       16.49       16.09      9.69 o 
   0  10   4        0.64       13.39      9.29 o 
   2  10   4        4.31       -1.70     11.69 o 
   4  10   4        0.82       -8.29      8.29 o 
   6  10   4        8.61       15.59     13.59 o 
   8  10   4       25.94       38.88     19.49 o 
 -11  11   4       36.86       42.77     19.49 o 
  -9  11   4       19.02       13.89      9.29 o 
  -7  11   4       51.03       67.76     15.59 o 
  -5  11   4      130.35      163.40     19.29 o 
  -3  11   4      519.38      584.34     27.48 o 
  -1  11   4      268.78      273.33     20.49 o 
   1  11   4      186.46      188.78     19.29 o 
   3  11   4      342.10      410.75     24.29 o 
   5  11   4      237.87      271.23     27.28 o 
 -27   1   5        2.30        2.60     12.19 o 
 -25   1   5      100.03      106.33     16.49 o 
 -23   1   5      202.84      195.48     17.69 o 
 -21   1   5      242.09      213.97     16.49 o 
 -19   1   5      491.62      513.88     21.99 o 
 -17   1   5     1252.09     1254.93     21.69 o 
 -15   1   5     2037.30     2105.20     33.18 o 
 -13   1   5      455.78      489.20     11.29 o 
 -11   1   5     1955.15     1944.90     29.68 o 
  -9   1   5     3522.80     3572.40     68.06 o 
  -7   1   5      707.38      780.22     16.49 o 
  -5   1   5     4405.75     4348.32     59.86 o 
  -3   1   5     2017.08     1997.97     28.38 o 
  -1   1   5     8054.88     8113.60    134.82 o 
   1   1   5     3623.49     3921.08     56.17 o 
   3   1   5      524.39      575.75      8.99 o 
   5   1   5     1483.41     1453.00     20.29 o 
   7   1   5     3123.63     3282.08     34.18 o 
   9   1   5     1124.32     1151.39     19.09 o 
  11   1   5      738.55      770.13     15.59 o 
  13   1   5      411.99      393.76     26.38 o 
  15   1   5      554.08      551.86     17.09 o 
  17   1   5      130.46      126.32     21.39 o 
  19   1   5       52.63       50.57     19.49 o 
 -26   2   5        3.05       15.59     19.49 o 
 -24   2   5       31.12       19.49     15.59 o 
 -22   2   5      158.61      179.29     16.49 o 
 -20   2   5      438.25      421.14     20.49 o 
 -18   2   5      264.20      253.24     15.49 o 
 -16   2   5      821.28      745.54     15.99 o 
 -14   2   5      482.50      463.61     15.69 o 
 -12   2   5      770.34      760.03     17.69 o 
 -10   2   5      143.68      163.80      8.29 o 
  -8   2   5     3901.25     4120.86    101.14 o 
  -6   2   5     2610.34     2780.29     49.57 o 
  -4   2   5     4814.94     5052.09    188.68 o 
  -2   2   5     4413.83     4425.17    110.93 o 
   0   2   5     2653.65     2769.29     85.65 o 
   2   2   5     1106.69     1050.45     23.29 o 
   4   2   5       92.62       83.85      5.70 o 
   6   2   5     1563.99     1637.19     26.18 o 
   8   2   5      624.49      608.23     11.79 o 
  10   2   5      248.67      258.94      8.89 o 
  12   2   5      197.78      195.78     15.59 o 
  14   2   5      103.79      114.43     12.19 o 
  16   2   5        5.32        7.80     11.69 o 
  18   2   5       60.53       81.75     19.49 o 
 -25   3   5      123.36      124.52     23.39 o 
 -23   3   5      722.89      712.06     38.88 o 
 -21   3   5      113.62      140.11     19.49 o 
 -19   3   5      142.54      135.22      9.99 o 
 -17   3   5      770.42      742.94     21.49 o 
 -15   3   5      250.60      247.55     12.19 o 
 -13   3   5     2065.74     2157.07     38.28 o 
 -11   3   5     2471.82     2381.43     62.26 o 
  -9   3   5     1662.14     1615.90     42.77 o 
  -7   3   5    15552.25    16137.15    529.17 o 
  -5   3   5    11122.53    11636.13    192.58 o 
  -3   3   5     1087.30     1317.19     50.57 o 
  -1   3   5     3104.24     3223.31    103.14 o 
   1   3   5     4320.76     4548.90     79.75 o 
   3   3   5       33.76       42.77      5.50 o 
   5   3   5      376.47      383.06     12.19 o 
   7   3   5      213.70      223.46     12.39 o 
   9   3   5      222.78      221.76     12.19 o 
  11   3   5      797.88      816.30     20.39 o 
  13   3   5       40.36       35.28      8.29 o 
  15   3   5      105.30       94.94     12.19 o 
  17   3   5        3.40      -15.59     15.59 o 
 -26   4   5       47.47       54.47     19.49 o 
 -24   4   5       65.28      105.04     23.39 o 
 -22   4   5       13.88       11.69     15.59 o 
 -20   4   5      104.99       90.54     12.19 o 
 -18   4   5      214.27      188.08     23.39 o 
 -16   4   5      473.29      444.23     17.69 o 
 -14   4   5      135.95      112.83     11.69 o 
 -12   4   5      149.83      144.01     11.69 o 
 -10   4   5      209.86      223.26      9.29 o 
  -8   4   5      411.56      477.11     13.79 o 
  -6   4   5      423.09      471.11     13.79 o 
  -4   4   5      253.40      272.63     10.99 o 
  -2   4   5      153.99      182.89     10.99 o 
   0   4   5      340.17      380.57     21.39 o 
   2   4   5      238.48      260.34     13.59 o 
   4   4   5      284.84      289.22     15.59 o 
   6   4   5        0.18        3.90      3.50 o 
   8   4   5      137.00      142.91      8.00 o 
  10   4   5      307.64      297.32     14.99 o 
  12   4   5      112.70      136.62      8.39 o 
  14   4   5        2.73       -3.90      8.29 o 
  16   4   5       56.74       51.87     13.59 o 
 -25   5   5       94.90       85.65     19.49 o 
 -23   5   5      460.08      408.55     31.08 o 
 -21   5   5      194.97      189.48     15.79 o 
 -19   5   5       34.02       38.88      9.29 o 
 -17   5   5     1270.08     1233.54     42.77 o 
 -15   5   5       80.92       70.06     11.69 o 
 -13   5   5      106.32      112.83     11.69 o 
 -11   5   5        0.05       -2.60      3.90 o 
  -9   5   5      560.08      637.61     17.69 o 
  -7   5   5     1721.57     1731.23     77.85 o 
  -5   5   5     3284.86     3303.96     71.96 o 
  -3   5   5      355.84      428.74     27.28 o 
  -1   5   5     2065.14     2142.78     73.95 o 
   1   5   5     1504.34     1478.89     32.98 o 
   3   5   5      325.27      387.26     17.49 o 
   5   5   5        9.15       16.39      6.50 o 
   7   5   5       95.58       93.34      9.29 o 
   9   5   5       58.08       54.47      7.30 o 
  11   5   5      476.58      504.29     18.69 o 
  13   5   5      178.52      147.91     23.39 o 
  15   5   5      201.33      204.67     29.18 o 
  17   5   5       12.89       -9.29      9.29 o 
 -24   6   5       13.39      -11.69     11.69 o 
 -22   6   5      117.81       85.65     23.39 o 
 -20   6   5      135.59      123.32     13.79 o 
 -18   6   5       98.51      112.83     15.59 o 
 -16   6   5      354.79      319.10     23.39 o 
 -14   6   5      169.07      159.50     19.49 o 
 -12   6   5      134.70      130.02      7.00 o 
 -10   6   5       33.91       46.97      6.50 o 
  -8   6   5      684.39      682.18     20.49 o 
  -6   6   5      647.42      664.49     20.49 o 
  -4   6   5      700.66      654.90     27.28 o 
  -2   6   5      536.49      524.58     25.28 o 
   0   6   5      692.32      643.80     20.49 o 
   2   6   5      211.38      183.19     12.19 o 
   4   6   5       41.41       49.37      8.29 o 
   6   6   5      431.17      449.62     17.69 o 
   8   6   5       59.61       69.16      9.29 o 
  10   6   5       42.41       66.16     15.59 o 
  12   6   5      188.70      166.20     12.99 o 
  14   6   5      133.23      132.32     19.49 o 
  16   6   5        3.67        7.80     10.99 o 
 -23   7   5      170.23      171.19     27.28 o 
 -21   7   5       14.06       19.89     12.19 o 
 -19   7   5      225.59      167.30     19.49 o 
 -17   7   5      463.63      486.40     27.28 o 
 -15   7   5      769.84      719.86     34.98 o 
 -13   7   5      190.27      174.09     11.69 o 
 -11   7   5     1674.93     1476.89     33.68 o 
  -9   7   5      960.51      861.07     50.57 o 
  -7   7   5        3.64        7.80      5.50 o 
  -5   7   5      148.83      152.21     12.19 o 
  -3   7   5      554.79      525.48     19.29 o 
  -1   7   5       83.75       95.74     10.99 o 
   1   7   5      476.97      473.21     44.77 o 
   3   7   5      592.62      565.05     20.49 o 
   5   7   5      133.61      146.11     12.19 o 
   7   7   5     1662.57     1677.97     39.28 o 
   9   7   5      633.36      677.08     38.88 o 
  11   7   5      471.40      435.83     31.08 o 
  13   7   5      123.60      120.63     19.49 o 
 -20   8   5       38.67       42.77     15.59 o 
 -18   8   5       20.92       31.08     11.69 o 
 -16   8   5      129.84      116.73     19.49 o 
 -14   8   5       86.80       77.85     15.59 o 
 -12   8   5      480.13      431.93     15.79 o 
 -10   8   5      492.95      420.84     17.69 o 
  -8   8   5      191.10      144.01     23.39 o 
  -6   8   5      543.26      512.68     20.49 o 
  -4   8   5      752.84      714.06     24.78 o 
  -2   8   5      330.40      346.69     17.69 o 
   0   8   5       57.17      102.24     17.49 o 
   2   8   5      635.57      639.91     23.29 o 
   4   8   5     1361.68     1271.92     34.28 o 
   6   8   5      344.09      369.17     18.69 o 
   8   8   5      583.34      566.25     21.49 o 
  10   8   5      294.41      291.82     31.08 o 
  12   8   5      362.21      389.16     31.08 o 
 -19   9   5       52.90       70.06     19.49 o 
 -17   9   5      250.46      202.38     27.28 o 
 -15   9   5        3.82       19.49     15.59 o 
 -13   9   5       70.32       58.36     15.59 o 
 -11   9   5       32.09       36.68      9.29 o 
  -9   9   5       14.28       21.39      8.29 o 
  -7   9   5      116.04      140.21     13.79 o 
  -5   9   5      741.28      724.25     25.98 o 
  -3   9   5       54.91       50.07     19.49 o 
  -1   9   5      832.67      823.19     27.48 o 
   1   9   5      125.55      120.23     13.79 o 
   3   9   5       38.98       53.17     10.99 o 
   5   9   5      149.97      131.12     13.79 o 
   7   9   5       19.36       13.39      9.29 o 
   9   9   5      311.75      365.77     31.08 o 
 -16  10   5       78.37       81.75     19.49 o 
 -14  10   5       51.47       77.85     19.49 o 
 -12  10   5       70.00       81.45     11.69 o 
 -10  10   5       12.92       11.69      9.29 o 
  -8  10   5      190.48      209.77     17.69 o 
  -6  10   5      117.50      119.53     13.79 o 
  -4  10   5      128.05      153.91     16.49 o 
  -2  10   5      134.75      176.39     17.69 o 
   0  10   5      131.34      143.01     14.99 o 
   2  10   5       60.16       52.27     11.69 o 
   4  10   5        0.02       -9.29      9.29 o 
   6  10   5       88.32      108.93     12.99 o 
   8  10   5       89.27       85.65     23.39 o 
 -11  11   5      573.07      685.68     27.08 o 
  -9  11   5       19.86       11.09      9.29 o 
  -7  11   5      866.43     1099.62     50.57 o 
  -5  11   5      509.04      568.45     33.08 o 
  -3  11   5       23.49       17.49     13.59 o 
  -1  11   5      183.37      186.88     19.29 o 
   1  11   5      223.21      262.04     29.18 o 
   3  11   5      105.38      129.32     14.99 o 
 -28   0   6      307.82      377.47     34.98 o 
 -26   0   6       22.39       19.49     15.59 o 
 -24   0   6      787.96      789.91     42.77 o 
 -22   0   6      103.37      167.30     23.39 o 
 -20   0   6      649.69      544.76     31.08 o 
 -18   0   6      133.27      159.50     19.49 o 
 -16   0   6     2167.85     2288.09     66.16 o 
 -14   0   6      393.69      505.89     23.39 o 
 -12   0   6       51.48       66.16     11.69 o 
 -10   0   6       98.33      101.14     11.69 o 
  -8   0   6    25540.19    26293.09    591.44 o 
  -4   0   6   384612.66   389124.38   9354.53 o 
  -2   0   6      978.78      972.80     21.99 o 
   0   0   6       84.42       78.95      3.50 o 
   2   0   6      424.57      419.54     10.29 o 
   4   0   6    27078.67    30435.24    399.75 o 
   6   0   6      726.45      770.53     15.69 o 
   8   0   6     9050.58     9707.72    131.72 o 
  10   0   6      488.00      486.40     16.49 o 
  12   0   6    13276.25    12841.19    215.97 o 
  14   0   6      449.35      482.60     19.29 o 
  16   0   6     4843.96     4416.58    120.63 o 
  18   0   6       34.65       27.28     15.59 o 
 -27   1   6       91.42       97.44     16.49 o 
 -25   1   6       96.71      102.84     14.99 o 
 -23   1   6      352.12      341.39     34.98 o 
 -21   1   6      437.37      391.26     19.29 o 
 -19   1   6       19.00       27.28      8.29 o 
 -17   1   6       78.31       80.55      8.49 o 
 -15   1   6     1424.42     1554.74     26.38 o 
 -13   1   6     2546.57     2522.75     38.08 o 
 -11   1   6     1993.16     1998.07     30.68 o 
  -9   1   6     1185.40     1243.03     20.19 o 
  -7   1   6     7156.09     7124.11    116.93 o 
  -5   1   6     8815.53     8736.62    146.51 o 
  -3   1   6    11628.12    11959.03    159.40 o 
  -1   1   6     3632.37     3779.17     56.17 o 
   1   1   6      843.63      915.94     17.09 o 
   3   1   6      474.15      445.53      8.29 o 
   5   1   6     5377.92     5587.96     55.27 o 
   7   1   6      227.75      245.25      6.40 o 
   9   1   6      946.05     1018.77     13.29 o 
  11   1   6      496.46      510.59     13.09 o 
  13   1   6     1329.14     1248.33     33.18 o 
  15   1   6       24.38       29.38      8.69 o 
  17   1   6      386.35      350.18     27.28 o 
 -26   2   6        0.74        3.90     15.59 o 
 -24   2   6       60.09       62.26     19.49 o 
 -22   2   6        8.23       22.29      9.29 o 
 -20   2   6       17.02       27.78      9.29 o 
 -18   2   6        6.51        3.20      7.20 o 
 -16   2   6      259.15      278.33     13.29 o 
 -14   2   6       16.93       20.99      5.80 o 
 -12   2   6      404.77      466.91     14.99 o 
 -10   2   6        3.34       -5.80      5.80 o 
  -8   2   6     2638.46     2688.64     71.96 o 
  -6   2   6       30.57       26.48      5.80 o 
  -4   2   6       21.86       27.78      5.50 o 
  -2   2   6       35.81       40.97      5.50 o 
   0   2   6     1015.38      905.64     29.18 o 
   2   2   6       26.15       19.49      4.50 o 
   4   2   6       20.97       31.28      4.60 o 
   6   2   6       38.63       42.07      4.50 o 
   8   2   6      232.89      240.95      8.99 o 
  10   2   6        1.44       -3.20      3.20 o 
  12   2   6        3.99        2.00      8.29 o 
  14   2   6        9.14       21.39      8.29 o 
  16   2   6       61.41       42.77     15.59 o 
 -27   3   6       71.36       62.26     19.49 o 
 -25   3   6      632.37      719.86     42.77 o 
 -23   3   6      222.74      225.66     27.28 o 
 -21   3   6      118.26      112.83     19.49 o 
 -19   3   6     1266.89     1180.47     27.98 o 
 -17   3   6     3305.29     3080.50     57.56 o 
 -15   3   6     3226.84     3292.37     61.86 o 
 -13   3   6     1025.70     1034.86     23.29 o 
 -11   3   6     2532.29     2618.79     70.06 o 
  -9   3   6     4464.54     4680.42     81.15 o 
  -7   3   6     4052.68     4286.06    126.42 o 
  -5   3   6      848.21      902.34     36.98 o 
  -3   3   6      417.74      463.21     13.79 o 
  -1   3   6     4334.76     4455.95     79.75 o 
   1   3   6     8446.28     8666.96    147.21 o 
   3   3   6     2776.37     2886.22     53.57 o 
   5   3   6      119.72      122.72      7.30 o 
   7   3   6     1190.66     1169.28     24.29 o 
   9   3   6     1998.89     1982.68     42.67 o 
  11   3   6      370.03      379.07     11.29 o 
  13   3   6      104.85      113.63     17.49 o 
  15   3   6        0.01       11.09     17.49 o 
  17   3   6      157.36      190.68     27.28 o 
 -26   4   6       28.94       42.77     19.49 o 
 -24   4   6     7353.73     7871.95    206.27 o 
 -22   4   6        0.18        3.90     11.69 o 
 -20   4   6      102.64       90.54     13.59 o 
 -18   4   6      117.45      148.01     12.99 o 
 -16   4   6    10188.65    10113.47    171.99 o 
 -14   4   6      279.31      299.62     15.59 o 
 -12   4   6        3.49        3.90      7.80 o 
 -10   4   6       75.61       61.76      9.69 o 
  -8   4   6     2312.84     2220.83     42.57 o 
  -6   4   6      201.63      198.08     17.49 o 
  -4   4   6     6172.15     7017.97    121.03 o 
  -2   4   6      286.57      283.23     12.19 o 
   0   4   6        0.09       -2.00      5.50 o 
   2   4   6      251.89      239.35     10.99 o 
   4   4   6     1074.70     1060.15     27.28 o 
   6   4   6      255.54      268.23     29.18 o 
   8   4   6     6817.35     6891.75     97.24 o 
  10   4   6      584.33      648.80     23.39 o 
  12   4   6     1764.75     1735.53     41.27 o 
  14   4   6       11.63       29.18     10.99 o 
  16   4   6     1029.80     1123.31     34.28 o 
 -25   5   6      484.81      470.81     34.98 o 
 -23   5   6      212.45      210.17     27.28 o 
 -21   5   6       57.62       54.17      9.99 o 
 -19   5   6       44.11       43.97      9.69 o 
 -17   5   6      782.27      828.79     31.08 o 
 -15   5   6     1021.28      972.80     34.98 o 
 -13   5   6     1252.40     1147.89     38.88 o 
 -11   5   6        0.05        6.50      3.90 o 
  -9   5   6      804.92      860.77     20.49 o 
  -7   5   6     1220.98     1219.95     27.48 o 
  -5   5   6      115.82      105.24     21.39 o 
  -3   5   6       75.37       75.75     11.69 o 
  -1   5   6     1498.49     1508.97     40.87 o 
   1   5   6     2022.04     2043.04     46.67 o 
   3   5   6       97.06      110.53     15.59 o 
   5   5   6      673.03      669.39     20.49 o 
   7   5   6      703.40      728.85     21.49 o 
   9   5   6      888.00      868.86     44.77 o 
  11   5   6       98.38       93.54      9.69 o 
  13   5   6       88.18       84.45     21.39 o 
  15   5   6      130.54      112.13     27.28 o 
 -24   6   6        7.88       27.28     15.59 o 
 -22   6   6        8.66        9.99     11.69 o 
 -20   6   6        3.61        5.00     21.39 o 
 -18   6   6        7.52        0.00      7.80 o 
 -16   6   6      107.58      124.52     15.59 o 
 -14   6   6       12.24       11.69      7.80 o 
 -12   6   6       84.42       68.86      6.50 o 
 -10   6   6       38.59       32.68      6.50 o 
  -8   6   6      529.47      507.49     17.69 o 
  -6   6   6       19.48       27.28      6.50 o 
  -4   6   6       16.30        5.80      5.50 o 
  -2   6   6       20.32       23.39      5.50 o 
   0   6   6      507.89      497.09     33.08 o 
   2   6   6       25.61       27.78     13.59 o 
   4   6   6        7.31        7.00     13.59 o 
   6   6   6        4.25       10.09      7.80 o 
   8   6   6      160.16      154.70     11.69 o 
  10   6   6       10.91       -5.40      6.50 o 
  12   6   6        1.92        0.00     11.69 o 
  14   6   6       80.14       76.35     13.79 o 
 -23   7   6      389.36      385.26     34.98 o 
 -21   7   6      221.59      264.04     33.08 o 
 -19   7   6        1.91        3.90     11.69 o 
 -17   7   6        5.59      -11.69     11.69 o 
 -15   7   6      534.84      447.52     27.28 o 
 -13   7   6     1232.78     1069.44     25.18 o 
 -11   7   6     1677.01     1497.08     35.48 o 
  -9   7   6      143.18      115.23     12.19 o 
  -7   7   6      596.80      598.53     44.77 o 
  -5   7   6     1277.98     1161.58     30.28 o 
  -3   7   6     2228.87     1978.88     43.97 o 
  -1   7   6      472.77      458.62     38.88 o 
   1   7   6       21.72       31.58      8.29 o 
   3   7   6      141.57      122.82     13.79 o 
   5   7   6      629.68      590.44     23.39 o 
   7   7   6       73.99       77.35      9.99 o 
   9   7   6       22.49       15.59     15.59 o 
  11   7   6      681.37      680.08     85.65 o 
  13   7   6      209.88      295.72     31.08 o 
 -20   8   6      168.89      276.33     27.28 o 
 -18   8   6        4.32        0.00     11.69 o 
 -16   8   6      236.06      210.17     23.39 o 
 -14   8   6       10.73       -7.80     11.69 o 
 -12   8   6       12.48        0.80      6.50 o 
 -10   8   6        6.08        3.90      8.29 o 
  -8   8   6     1334.52     1223.45     32.68 o 
  -6   8   6      113.96      202.08     33.08 o 
  -4   8   6    19560.96    19226.35    323.30 o 
  -2   8   6       72.03       57.06     10.99 o 
   0   8   6       21.61       28.38      9.29 o 
   2   8   6       96.54       96.84     19.49 o 
   4   8   6     3841.67     3626.26     77.85 o 
   6   8   6       38.33       51.47      9.29 o 
   8   8   6     1978.01     2035.15     73.95 o 
  10   8   6       57.44       97.24     19.49 o 
 -19   9   6        4.86       19.49     15.59 o 
 -17   9   6       34.57       31.08     15.59 o 
 -15   9   6      194.05      229.56     27.28 o 
 -13   9   6       97.27       78.95      9.99 o 
 -11   9   6       30.99       27.28      8.29 o 
  -9   9   6      275.60      261.84     17.69 o 
  -7   9   6      344.00      290.22     17.69 o 
  -5   9   6      103.96       81.85     10.99 o 
  -3   9   6       83.86       73.25     10.99 o 
  -1   9   6      124.79      102.74     12.19 o 
   1   9   6       74.72      108.73     13.79 o 
   3   9   6       14.44        5.00      9.29 o 
   5   9   6      829.54      801.11     31.08 o 
   7   9   6      218.57      246.75     15.79 o 
   9   9   6      729.42      801.61     46.67 o 
 -16  10   6       27.46       27.28     15.59 o 
 -14  10   6       17.60       15.59     15.59 o 
 -12  10   6        0.01        0.60      9.29 o 
 -10  10   6        3.61       -1.70      9.29 o 
  -8  10   6        4.35       22.79      9.69 o 
  -6  10   6       19.69       22.29      9.29 o 
  -4  10   6        6.80        9.99      9.29 o 
  -2  10   6        4.48        3.90      8.29 o 
   0  10   6        0.00        7.80     10.99 o 
   2  10   6       37.29       36.28     12.19 o 
   4  10   6        6.03       -5.60     11.69 o 
   6  10   6       15.85       19.49     15.59 o 
 -11  11   6      581.72      688.78     27.08 o 
  -9  11   6      551.98      656.10     27.08 o 
  -7  11   6      298.03      370.17     23.29 o 
  -5  11   6      209.07      258.24     29.18 o 
  -3  11   6      120.99      109.73     23.39 o 
  -1  11   6      226.69      278.53     21.99 o 
   1  11   6      777.76      946.62     34.28 o 
 -27   1   7       31.02       42.77     13.79 o 
 -25   1   7       28.85       11.69     15.59 o 
 -23   1   7        8.44        4.40      9.29 o 
 -21   1   7       18.81       25.28      9.69 o 
 -19   1   7      776.88      763.33     16.99 o 
 -17   1   7      728.72      753.04     15.99 o 
 -15   1   7     1194.26     1214.55     21.09 o 
 -13   1   7     2555.17     2486.67     38.48 o 
 -11   1   7     3910.90     3998.74     56.86 o 
  -9   1   7      578.03      564.45     13.79 o 
  -7   1   7     1398.09     1505.37     28.78 o 
  -5   1   7     6520.46     6649.60    110.23 o 
  -3   1   7      107.87      109.13      8.29 o 
  -1   1   7      868.13      936.02     27.98 o 
   1   1   7      224.85      223.56      8.99 o 
   3   1   7     2408.92     2580.61     30.48 o 
   5   1   7      811.74      952.61     12.79 o 
   7   1   7      518.62      551.76      9.59 o 
   9   1   7      374.58      370.47      7.80 o 
  11   1   7     1138.27     1074.34     20.39 o 
  13   1   7      550.71      537.27     14.99 o 
  15   1   7      687.82      552.56     31.08 o 
 -28   2   7        9.89        7.80     19.49 o 
 -26   2   7        7.99       -3.90     15.59 o 
 -24   2   7      338.53      354.08     31.08 o 
 -22   2   7        5.63       17.49     10.99 o 
 -20   2   7       14.17       12.19      6.60 o 
 -18   2   7      169.81      156.10     10.19 o 
 -16   2   7      841.29      914.44     21.49 o 
 -14   2   7     1426.43     1388.14     28.78 o 
 -12   2   7      746.78      738.74     17.69 o 
 -10   2   7     1356.41     1339.47     34.98 o 
  -8   2   7     1294.26     1246.83     20.89 o 
  -6   2   7      497.17      463.31     13.79 o 
  -4   2   7     3598.81     3556.31    112.83 o 
  -2   2   7     1159.45     1171.28     24.78 o 
   0   2   7      947.54      899.15     21.99 o 
   2   2   7      886.11      879.46     17.99 o 
   4   2   7     1112.68     1130.70     20.89 o 
   6   2   7      139.27      138.01      7.30 o 
   8   2   7        5.00        7.80      3.90 o 
  10   2   7      252.22      269.03     20.09 o 
  12   2   7       21.93       17.49      8.29 o 
  14   2   7        7.04       15.59      8.29 o 
  16   2   7      116.85       89.54     19.49 o 
 -27   3   7      388.62      396.86     34.98 o 
 -25   3   7      908.06      887.25     46.67 o 
 -23   3   7      711.60      739.34     38.88 o 
 -21   3   7      329.82      315.21     27.28 o 
 -19   3   7     1176.54     1204.96     29.88 o 
 -17   3   7      404.69      402.05     19.49 o 
 -15   3   7       14.89       24.09      6.50 o 
 -13   3   7      985.73     1019.47     23.29 o 
 -11   3   7      345.51      361.88     15.59 o 
  -9   3   7     3953.96     4039.91     70.16 o 
  -7   3   7     2980.77     3188.93     57.76 o 
  -5   3   7     2217.08     2519.65     46.77 o 
  -3   3   7     5564.89     5564.47     96.34 o 
  -1   3   7     8480.26     8868.13    151.31 o 
   1   3   7      210.77      222.06     10.99 o 
   3   3   7      478.49      553.86     17.69 o 
   5   3   7     1122.03     1127.21     26.88 o 
   7   3   7       35.64       43.67      6.60 o 
   9   3   7       49.33       51.77      7.10 o 
  11   3   7      125.57      144.01     13.79 o 
  13   3   7       16.35       17.49      8.29 o 
  15   3   7      210.29      205.27     23.39 o 
 -26   4   7       77.63       77.85     19.49 o 
 -24   4   7      162.77      190.68     23.39 o 
 -22   4   7      158.67      186.78     23.39 o 
 -20   4   7       76.01       94.44     12.19 o 
 -18   4   7      156.77      138.41     23.39 o 
 -16   4   7      174.84      188.28     19.49 o 
 -14   4   7        3.47       11.69      7.80 o 
 -12   4   7      156.52      175.09     15.59 o 
 -10   4   7      182.44      220.76      9.29 o 
  -8   4   7      193.53      225.66     10.99 o 
  -6   4   7       89.53       88.65      9.69 o 
  -4   4   7      146.54      151.81     10.99 o 
  -2   4   7      250.78      280.43     13.79 o 
   0   4   7      355.31      358.68     15.59 o 
   2   4   7      256.09      257.34     12.19 o 
   4   4   7      144.87      175.09     13.59 o 
   6   4   7       83.26       78.85      7.30 o 
   8   4   7      420.55      409.25     13.09 o 
  10   4   7      110.44      113.93     25.28 o 
  12   4   7       64.06       74.75     10.99 o 
  14   4   7       64.52       55.77     12.19 o 
 -25   5   7      680.83      607.03     42.77 o 
 -23   5   7      202.41      221.76     27.28 o 
 -21   5   7      179.23      208.97     14.99 o 
 -19   5   7     1139.87     1165.28     56.47 o 
 -17   5   7       91.33       77.85     11.69 o 
 -15   5   7      488.32      490.30     23.39 o 
 -13   5   7     1240.10     1110.72     24.29 o 
 -11   5   7      567.93      475.51     23.39 o 
  -9   5   7        7.09       15.59      5.50 o 
  -7   5   7      149.01      140.51     10.99 o 
  -5   5   7      122.99      167.20     17.49 o 
  -3   5   7     1729.04     1747.12     38.48 o 
  -1   5   7     2015.21     1987.47     44.77 o 
   1   5   7      279.11      341.79     21.39 o 
   3   5   7      265.79      260.74     13.79 o 
   5   5   7      498.58      515.98     17.69 o 
   7   5   7      505.37      512.88     15.39 o 
   9   5   7        4.34        9.69      8.29 o 
  11   5   7      561.23      509.39     18.69 o 
  13   5   7        2.76       -9.29      9.29 o 
 -24   6   7      175.14      151.81     27.28 o 
 -22   6   7       13.93       12.19      9.29 o 
 -20   6   7        7.87       -1.30      7.00 o 
 -18   6   7       71.32       85.65     15.59 o 
 -16   6   7      232.29      213.97     19.49 o 
 -14   6   7      311.05      286.02     13.59 o 
 -12   6   7      137.18      133.82     11.69 o 
 -10   6   7      194.46      187.08     12.19 o 
  -8   6   7      125.04      128.92     10.99 o 
  -6   6   7       80.26       70.26      8.29 o 
  -4   6   7      305.28      311.71     13.79 o 
  -2   6   7      221.50      219.86     13.79 o 
   0   6   7      106.25       80.35      9.29 o 
   2   6   7      159.42      161.60     23.39 o 
   4   6   7      608.43      568.35     20.49 o 
   6   6   7       51.00       41.27      9.29 o 
   8   6   7       12.20        8.59      6.50 o 
  10   6   7      202.39      184.39     14.99 o 
  12   6   7       59.87       50.57     19.49 o 
 -23   7   7      222.93      237.25     25.28 o 
 -21   7   7        3.40        1.70      9.29 o 
 -19   7   7      134.53      124.52     19.49 o 
 -17   7   7       36.97       23.39     11.69 o 
 -15   7   7      146.83      124.52     19.49 o 
 -13   7   7     1241.24     1072.84     36.98 o 
 -11   7   7      519.44      449.72     17.69 o 
  -9   7   7      489.91      400.25     17.69 o 
  -7   7   7     1833.24     1626.50     40.87 o 
  -5   7   7      745.06      677.18     23.29 o 
  -3   7   7      571.34      503.19     50.57 o 
  -1   7   7       20.90       17.49     17.49 o 
   1   7   7      152.50      140.21     13.79 o 
   3   7   7       22.55       32.28     11.69 o 
   5   7   7      420.18      389.36     25.28 o 
   7   7   7      276.30      284.42     34.98 o 
   9   7   7      123.15      171.19     27.28 o 
  11   7   7      650.56      646.40     42.77 o 
 -22   8   7       68.69       47.57     13.59 o 
 -20   8   7       82.01       77.85     15.59 o 
 -18   8   7        3.00       34.98     15.59 o 
 -16   8   7        8.73       11.69     11.69 o 
 -14   8   7      106.25       99.24     17.49 o 
 -12   8   7      493.32      447.12     18.69 o 
 -10   8   7      303.16      270.73     14.99 o 
  -8   8   7      721.31      641.60     23.29 o 
  -6   8   7      780.33      706.36     24.78 o 
  -4   8   7     1045.73     1099.12     50.57 o 
  -2   8   7      640.54      642.10     24.78 o 
   0   8   7       16.28       17.49      8.29 o 
   2   8   7       45.94       40.48      9.29 o 
   4   8   7        4.11        2.00      8.29 o 
   6   8   7      158.48      163.80     14.99 o 
   8   8   7      358.50      350.18     34.98 o 
  10   8   7      183.57      140.11     23.39 o 
 -19   9   7      358.53      385.26     31.08 o 
 -17   9   7       58.99       38.88     15.59 o 
 -15   9   7      383.23      361.88     31.08 o 
 -13   9   7       99.63       86.35      9.99 o 
 -11   9   7       73.35       53.67     11.69 o 
  -9   9   7       26.35       11.69      8.29 o 
  -7   9   7       60.00       71.96     11.69 o 
  -5   9   7      210.38      213.47     17.49 o 
  -3   9   7      380.93      397.36     36.98 o 
  -1   9   7       76.54       77.55     15.59 o 
   1   9   7      196.23      196.98     16.49 o 
   3   9   7      393.82      379.57     21.39 o 
   5   9   7       43.61       66.16     12.19 o 
   7   9   7      192.46      178.99     27.28 o 
 -16  10   7      107.62      128.42     23.39 o 
 -14  10   7      165.06      163.40     23.39 o 
 -12  10   7       67.09       76.05     17.49 o 
 -10  10   7       73.31       54.77     10.99 o 
  -8  10   7       56.14       59.36     10.99 o 
  -6  10   7       19.17       19.49     10.99 o 
  -4  10   7      170.74      189.08     17.69 o 
  -2  10   7       62.42       78.05     13.79 o 
   0  10   7       35.18       25.28     10.99 o 
   2  10   7       53.15       48.97     12.19 o 
   4  10   7      115.75      114.43     14.99 o 
 -11  11   7       37.08       22.89     12.19 o 
  -9  11   7      390.20      433.93     31.08 o 
  -7  11   7      323.68      415.64     23.29 o 
  -5  11   7       32.17       39.38     13.59 o 
  -3  11   7      345.56      396.16     24.78 o 
  -1  11   7      786.23      844.48     32.98 o 
 -28   0   8       16.15        0.00     15.59 o 
 -26   0   8       57.97       77.85     19.49 o 
 -24   0   8      982.66      828.79     42.77 o 
 -22   0   8       45.32       46.67     15.59 o 
 -20   0   8       12.52       -7.80      7.80 o 
 -18   0   8       27.28       11.69     11.69 o 
 -16   0   8      242.01      163.40     15.59 o 
 -14   0   8      385.43      381.36     19.49 o 
 -12   0   8    28026.19    29491.72    665.39 o 
 -10   0   8      402.54      375.77     10.99 o 
  -8   0   8      560.90      452.62     29.18 o 
  -4   0   8     5280.33     5848.50    144.01 o 
  -2   0   8      439.67      452.22     19.49 o 
   0   0   8    47396.66    47128.95   1101.02 o 
   2   0   8      664.30      707.56     13.69 o 
   4   0   8     1118.43     1282.51     22.29 o 
   6   0   8       11.87       16.89      4.50 o 
   8   0   8     2433.27     2546.63     40.28 o 
  10   0   8      342.02      339.29     14.99 o 
  12   0   8      876.08      917.83     36.98 o 
  14   0   8      310.16      260.74     23.39 o 
 -29   1   8       86.78       93.54     16.49 o 
 -27   1   8        4.74      -11.69     11.69 o 
 -25   1   8      253.26      247.15     19.29 o 
 -23   1   8      385.37      352.38     19.29 o 
 -21   1   8       26.74        7.80      8.29 o 
 -19   1   8      101.05      103.24     14.19 o 
 -17   1   8       17.45       21.79      3.30 o 
 -15   1   8     1208.98     1202.66     21.59 o 
 -13   1   8      453.96      464.21     10.79 o 
 -11   1   8      546.78      533.17     13.79 o 
  -9   1   8     2218.37     2247.91     41.27 o 
  -7   1   8     4095.19     4164.23     71.36 o 
  -5   1   8     2980.72     3118.08     44.57 o 
  -3   1   8      535.27      604.03     14.89 o 
  -1   1   8      235.24      250.15     10.79 o 
   1   1   8     1853.65     1931.21     31.48 o 
   3   1   8      992.77     1073.14     15.89 o 
   5   1   8     1191.41     1244.33     15.99 o 
   7   1   8       60.46       69.86      4.30 o 
   9   1   8      399.81      388.76      8.29 o 
  11   1   8      238.37      228.36     10.59 o 
  13   1   8        8.71       -1.30      9.79 o 
 -28   2   8        8.84      -15.59     15.59 o 
 -26   2   8        6.06      -15.59     15.59 o 
 -24   2   8      163.35      128.42     23.39 o 
 -22   2   8        0.11       -7.80     11.69 o 
 -20   2   8       33.19       31.78      6.50 o 
 -18   2   8        4.39        2.00      3.90 o 
 -16   2   8        3.02        2.60      3.90 o 
 -14   2   8       17.09       17.49      5.50 o 
 -12   2   8       99.06      132.72      8.29 o 
 -10   2   8       20.91       33.18      5.50 o 
  -8   2   8      208.85      289.82      8.00 o 
  -6   2   8        4.12        3.90      3.20 o 
  -4   2   8     1102.75     1222.45     27.48 o 
  -2   2   8       27.12       23.69      5.50 o 
   0   2   8        2.10       -3.90      5.50 o 
   2   2   8       20.87       25.38      4.50 o 
   4   2   8       57.88       34.38      5.00 o 
   6   2   8        8.54        8.10      4.20 o 
   8   2   8       79.75       77.75      6.20 o 
  10   2   8       15.75       10.59      5.70 o 
  12   2   8       35.58       40.28     17.49 o 
  14   2   8        6.72       -7.80     15.59 o 
 -27   3   8      476.34      607.03     42.77 o 
 -25   3   8      103.04       97.24     23.39 o 
 -23   3   8      221.32      217.87     27.28 o 
 -21   3   8     1114.47     1094.53     27.98 o 
 -19   3   8      148.70      136.22      9.99 o 
 -17   3   8     1096.61     1095.92     27.08 o 
 -15   3   8       15.39        9.69      5.50 o 
 -13   3   8     2088.34     2186.95     43.97 o 
 -11   3   8     7526.54     8327.27    198.48 o 
  -9   3   8     3815.05     4177.53     74.25 o 
  -7   3   8       50.06       57.96      9.69 o 
  -5   3   8      775.84      759.53     23.39 o 
  -3   3   8       35.25       41.67      5.80 o 
  -1   3   8      219.89      223.86     10.99 o 
   1   3   8      881.25      987.59     33.08 o 
   3   3   8      361.61      365.57     20.99 o 
   5   3   8     1761.58     1758.62     30.68 o 
   7   3   8     1515.13     1483.99     28.78 o 
   9   3   8      900.14      891.05     19.99 o 
  11   3   8       68.23       89.64     13.59 o 
  13   3   8        1.02        9.69      8.29 o 
  15   3   8       17.03       11.69     10.99 o 
 -26   4   8       35.04       50.57     19.49 o 
 -24   4   8      927.66      891.05     42.77 o 
 -22   4   8       16.28       24.98      9.29 o 
 -20   4   8    22670.55    22390.60    368.67 o 
 -18   4   8       52.38       61.76     15.59 o 
 -16   4   8     6681.36     6769.93    119.63 o 
 -14   4   8      273.87      268.53     15.59 o 
 -12   4   8     8396.80     8564.52    143.01 o 
 -10   4   8       77.06       68.56      8.29 o 
  -8   4   8     7763.55     8169.26    138.91 o 
  -6   4   8       27.67       29.28      5.50 o 
  -4   4   8     7143.00     7802.49    134.82 o 
  -2   4   8      252.64      236.75     17.49 o 
   0   4   8    11900.70    12951.52    218.77 o 
   2   4   8       41.69       43.77     13.59 o 
   4   4   8     1778.89     1868.55     49.37 o 
   6   4   8      393.98      393.46     13.09 o 
   8   4   8     4755.89     4978.33     73.85 o 
  10   4   8      218.77      236.05     12.59 o 
  12   4   8       25.54       17.49      9.69 o 
  14   4   8      130.12      115.13     13.79 o 
 -27   5   8       55.65       70.06     19.49 o 
 -25   5   8      315.55      256.84     27.28 o 
 -23   5   8      146.13      112.83     23.39 o 
 -21   5   8      986.17     1004.18     29.88 o 
 -19   5   8       40.67       37.38      9.29 o 
 -17   5   8     1484.04     1428.12     46.67 o 
 -15   5   8      486.96      494.20     23.39 o 
 -13   5   8      103.38      131.62     13.59 o 
 -11   5   8     1788.18     1985.08     39.78 o 
  -9   5   8     1736.15     1795.99     37.08 o 
  -7   5   8      568.41      573.75     31.08 o 
  -5   5   8       27.40       27.28      6.50 o 
  -3   5   8      328.01      389.16     16.49 o 
  -1   5   8      282.18      326.90     14.99 o 
   1   5   8      611.16      670.99     20.49 o 
   3   5   8      283.46      250.95     27.28 o 
   5   5   8      756.45      748.04     23.29 o 
   7   5   8      169.04      184.09     10.79 o 
   9   5   8      153.42      131.12     13.79 o 
  11   5   8        5.31        3.90     15.59 o 
  13   5   8        9.78       17.49     10.99 o 
 -24   6   8        9.36       19.49     19.49 o 
 -22   6   8       36.09       45.37      9.99 o 
 -20   6   8       51.22       45.37      9.99 o 
 -18   6   8        3.25        3.90      7.80 o 
 -16   6   8        1.40        3.90      7.80 o 
 -14   6   8       11.78       12.59      3.70 o 
 -12   6   8      292.74      319.90     33.08 o 
 -10   6   8       10.90        3.90      5.50 o 
  -8   6   8       59.01       46.97      8.29 o 
  -6   6   8      110.84       83.75      8.29 o 
  -4   6   8      664.85      572.95     23.39 o 
  -2   6   8       25.93       25.28      8.29 o 
   0   6   8        5.07        0.00      8.29 o 
   2   6   8       29.06       35.28      8.29 o 
   4   6   8       79.49       76.85      9.29 o 
   6   6   8       18.17       19.49      8.29 o 
   8   6   8        3.31        2.80      9.29 o 
  10   6   8        5.71       -2.00      9.69 o 
  12   6   8       16.47       27.28     15.59 o 
 -23   7   8      283.72      287.12     19.29 o 
 -21   7   8        1.51       -8.29      8.29 o 
 -19   7   8      146.24      124.52     19.49 o 
 -17   7   8       80.24      101.14     15.59 o 
 -15   7   8      143.85      151.81     19.49 o 
 -13   7   8      195.52      198.88     12.99 o 
 -11   7   8       34.72       39.28      8.29 o 
  -9   7   8      614.24      566.05     20.49 o 
  -7   7   8     2156.07     2126.89     48.07 o 
  -5   7   8     1685.44     1634.89     64.26 o 
  -3   7   8      590.98      567.35     25.28 o 
  -1   7   8      158.18      136.22     13.79 o 
   1   7   8      794.73      772.32     31.08 o 
   3   7   8      286.73      280.53     17.69 o 
   5   7   8      279.71      279.83     15.79 o 
   7   7   8       45.62       49.27      9.29 o 
   9   7   8      110.76      119.03     14.99 o 
  11   7   8      198.33      221.76     31.08 o 
 -22   8   8       46.17       52.27     12.19 o 
 -20   8   8       69.51       81.75     19.49 o 
 -18   8   8       21.70        7.80     11.69 o 
 -16   8   8        5.45       42.77     15.59 o 
 -14   8   8       10.51       12.49      6.50 o 
 -12   8   8     2507.77     2145.78     46.57 o 
 -10   8   8        1.73        6.20      7.80 o 
  -8   8   8        7.69       25.28      8.29 o 
  -6   8   8      153.13      165.60     16.49 o 
  -4   8   8      646.63      794.51     27.48 o 
  -2   8   8      101.29       98.44     17.49 o 
   0   8   8     4819.04     4882.09     94.94 o 
   2   8   8      155.09      164.50     14.99 o 
   4   8   8      175.54      131.12     13.79 o 
   6   8   8       13.40       22.79      9.29 o 
   8   8   8      477.16      521.48     38.88 o 
 -19   9   8      147.55      140.11     23.39 o 
 -17   9   8      217.49      287.92     31.08 o 
 -15   9   8      384.12      389.16     31.08 o 
 -13   9   8       69.63       57.56      9.29 o 
 -11   9   8       90.50      106.53     23.39 o 
  -9   9   8       43.73       61.86     10.99 o 
  -7   9   8       77.41       81.25     15.59 o 
  -5   9   8      131.87      123.62     15.59 o 
  -3   9   8       40.89       29.18     10.99 o 
  -1   9   8      194.31      181.49     16.49 o 
   1   9   8        3.85        2.80     21.39 o 
   3   9   8        2.14       17.79      9.29 o 
   5   9   8      118.59      115.63     12.99 o 
   7   9   8       12.92      -15.59     15.59 o 
 -16  10   8        1.60       -3.90     15.59 o 
 -14  10   8       18.06       11.69     15.59 o 
 -12  10   8        4.37       19.49      9.29 o 
 -10  10   8       26.14       30.58      9.29 o 
  -8  10   8        3.26        2.80      9.29 o 
  -6  10   8        7.26       23.39     10.99 o 
  -4  10   8        0.85       -8.29      8.29 o 
  -2  10   8       38.96       40.87     10.99 o 
   0  10   8        0.23       15.59     10.99 o 
   2  10   8        3.78       -4.40      9.29 o 
 -11  11   8      487.36      597.53     44.77 o 
  -9  11   8      208.05      231.26     20.49 o 
  -7  11   8      157.74      161.70     19.29 o 
  -5  11   8      313.35      328.60     23.29 o 
  -3  11   8      107.17       97.94     16.49 o 
 -29   1   9       68.22       76.35     16.49 o 
 -27   1   9        8.78       -2.00     10.99 o 
 -25   1   9       38.00       34.98     10.99 o 
 -23   1   9       37.12       29.98      9.29 o 
 -21   1   9       74.59       96.34     15.59 o 
 -19   1   9       11.96       13.99      3.50 o 
 -17   1   9       18.04       15.59      3.50 o 
 -15   1   9     1428.71     1592.62     30.48 o 
 -13   1   9     3480.17     3608.78     58.16 o 
 -11   1   9     2534.84     2441.99     43.97 o 
  -9   1   9     3892.73     3862.32     67.36 o 
  -7   1   9     2668.32     2605.59     46.57 o 
  -5   1   9       67.56       85.75      6.70 o 
  -3   1   9      474.39      438.53     16.19 o 
  -1   1   9     1835.94     1925.81     56.07 o 
   1   1   9       19.94       21.69      7.90 o 
   3   1   9      113.50      116.33      7.00 o 
   5   1   9       51.13       51.57      4.30 o 
   7   1   9      381.00      385.36     12.49 o 
   9   1   9      161.83      156.20      7.90 o 
  11   1   9      265.16      229.96     12.79 o 
  13   1   9       92.95       77.85     15.59 o 
 -28   2   9       73.24       81.75     23.39 o 
 -26   2   9      110.86      105.04     19.49 o 
 -24   2   9        5.00       11.69     11.69 o 
 -22   2   9        8.43       -3.90     11.69 o 
 -20   2   9      343.86      367.07     15.79 o 
 -18   2   9        3.95        5.40      7.80 o 
 -16   2   9      802.73      890.55     23.39 o 
 -14   2   9      502.14      521.38     14.99 o 
 -12   2   9     1420.18     1400.34     44.77 o 
 -10   2   9     1984.91     1983.88     56.47 o 
  -8   2   9      438.07      427.74     10.29 o 
  -6   2   9      926.07      902.24     15.99 o 
  -4   2   9       95.50       83.75      8.29 o 
  -2   2   9      898.92      899.05     21.99 o 
   0   2   9     2300.15     2215.43     72.76 o 
   2   2   9      270.85      250.15     10.29 o 
   4   2   9       57.49       62.96      6.70 o 
   6   2   9      107.07       99.74      7.10 o 
   8   2   9      289.91      273.13      9.39 o 
  10   2   9       27.76       13.59      8.29 o 
  12   2   9       12.90       30.58     13.59 o 
  14   2   9      154.51      144.01     23.39 o 
 -27   3   9      335.88      361.88     34.98 o 
 -25   3   9      217.99      217.87     23.39 o 
 -23   3   9      538.90      478.61     34.98 o 
 -21   3   9     2165.92     2183.15     47.67 o 
 -19   3   9     2350.85     2247.41     46.57 o 
 -17   3   9     1074.00     1081.13     27.08 o 
 -15   3   9     3265.74     3459.47     66.16 o 
 -13   3   9      920.28      949.02     23.29 o 
 -11   3   9        4.99        5.80      3.20 o 
  -9   3   9      529.51      535.07     16.49 o 
  -7   3   9       83.99       73.45     21.39 o 
  -5   3   9     1684.47     1713.24     42.77 o 
  -3   3   9     2753.26     2873.73     55.07 o 
  -1   3   9      910.20     1033.36     25.98 o 
   1   3   9     1755.40     1776.70     32.18 o 
   3   3   9     3801.15     3818.75     59.16 o 
   5   3   9       72.52       76.95      7.30 o 
   7   3   9       94.20       94.64      8.00 o 
   9   3   9       87.22       89.74      8.29 o 
  11   3   9        5.18       -7.80      8.29 o 
  13   3   9        9.53       -1.10      9.29 o 
 -28   4   9       45.83       62.26     19.49 o 
 -26   4   9       78.01       85.65     23.39 o 
 -24   4   9      264.59      256.84     27.28 o 
 -22   4   9      118.21      139.71     12.19 o 
 -20   4   9      577.18      577.44     27.28 o 
 -18   4   9      520.57      505.59     17.69 o 
 -16   4   9      176.73      183.19     12.19 o 
 -14   4   9      142.96      140.11     15.59 o 
 -12   4   9      174.07      173.69      9.29 o 
 -10   4   9       62.71       62.26      8.29 o 
  -8   4   9       21.14       26.08      5.80 o 
  -6   4   9       70.41       60.86      8.29 o 
  -4   4   9      272.50      266.64     13.79 o 
  -2   4   9      261.33      276.33     13.79 o 
   0   4   9      246.31      286.32     14.99 o 
   2   4   9      186.69      184.99     19.49 o 
   4   4   9       43.67       41.47      6.70 o 
   6   4   9      214.54      212.17     10.79 o 
   8   4   9      235.13      261.64     17.49 o 
  10   4   9       19.91       27.28     11.89 o 
  12   4   9       44.27       25.28     13.59 o 
 -27   5   9      126.31      108.93     23.39 o 
 -25   5   9      141.19      128.42     23.39 o 
 -23   5   9       32.51       28.88      9.29 o 
 -21   5   9     1642.86     1675.97     40.97 o 
 -19   5   9      185.34      178.39     23.39 o 
 -17   5   9     1471.87     1465.30     35.78 o 
 -15   5   9     1020.88     1007.88     38.88 o 
 -13   5   9      547.24      472.41     14.99 o 
 -11   5   9      526.99      477.31     17.49 o 
  -9   5   9      677.06      601.73     19.29 o 
  -7   5   9     1014.48      885.95     25.28 o 
  -5   5   9      168.00      175.09     13.59 o 
  -3   5   9      100.46      116.83     10.99 o 
  -1   5   9      622.01      667.59     21.99 o 
   1   5   9      514.19      526.18     20.49 o 
   3   5   9     1490.28     1457.30     35.48 o 
   5   5   9       97.33      105.93      9.59 o 
   7   5   9       29.85       38.18      6.00 o 
   9   5   9      247.06      214.97     17.69 o 
  11   5   9       11.62       11.69     11.69 o 
 -26   6   9       60.26       34.98     19.49 o 
 -24   6   9       58.15       66.16     19.49 o 
 -22   6   9        6.06       -5.80     21.39 o 
 -20   6   9      130.91      128.92     17.49 o 
 -18   6   9        0.05        7.80     11.69 o 
 -16   6   9      223.69      190.68     19.49 o 
 -14   6   9      174.37      150.71      9.99 o 
 -12   6   9      325.13      321.30     14.99 o 
 -10   6   9      352.55      324.30     23.39 o 
  -8   6   9       63.05       40.97      8.29 o 
  -6   6   9       67.42       68.66      9.29 o 
  -4   6   9       41.43       34.98      8.29 o 
  -2   6   9      157.54      144.01     13.79 o 
   0   6   9      264.85      244.35     14.99 o 
   2   6   9       58.54       58.46     13.59 o 
   4   6   9        8.42        6.20      7.80 o 
   6   6   9       16.04        8.39     12.09 o 
   8   6   9      257.70      256.24     17.69 o 
  10   6   9        8.73       -0.60      9.69 o 
 -23   7   9        1.56       -3.30      9.69 o 
 -21   7   9        3.21        3.30      9.29 o 
 -19   7   9      133.08      140.11     19.49 o 
 -17   7   9       80.63       97.24     15.59 o 
 -15   7   9      537.26      449.62     34.98 o 
 -13   7   9       94.42       70.56     13.59 o 
 -11   7   9      538.97      440.03     17.69 o 
  -9   7   9     1474.23     1285.61     34.28 o 
  -7   7   9       30.93       17.49      9.69 o 
  -5   7   9      828.78      723.95     24.78 o 
  -3   7   9      134.70      107.73     12.19 o 
  -1   7   9      784.41      749.04     24.78 o 
   1   7   9      336.93      291.32     17.69 o 
   3   7   9       27.17       27.78      9.69 o 
   5   7   9       27.62       21.69      9.29 o 
   7   7   9       16.93        4.40      9.29 o 
   9   7   9       54.17       32.88     12.19 o 
 -22   8   9       60.58       47.57     13.59 o 
 -20   8   9        9.49        0.00     11.69 o 
 -18   8   9       21.06       27.28     11.69 o 
 -16   8   9        8.30        0.00     11.69 o 
 -14   8   9       83.88       88.45     15.59 o 
 -12   8   9      101.03      102.14     12.19 o 
 -10   8   9      118.68      114.03     13.79 o 
  -8   8   9      751.66      792.71     27.48 o 
  -6   8   9      969.15      923.33     28.78 o 
  -4   8   9     1356.85     1300.00     35.78 o 
  -2   8   9       47.54       47.27     10.99 o 
   0   8   9      267.02      270.13     17.69 o 
   2   8   9      271.29      261.84     17.69 o 
   4   8   9       33.23       31.08      9.29 o 
   6   8   9       28.44       31.68      9.29 o 
 -19   9   9        0.30        3.90     15.59 o 
 -17   9   9      219.16      178.99     27.28 o 
 -15   9   9      190.30      167.30     23.39 o 
 -13   9   9      460.20      484.00     21.49 o 
 -11   9   9      353.89      340.39     18.69 o 
  -9   9   9      116.24      103.44     12.19 o 
  -7   9   9      164.86      141.71     14.99 o 
  -5   9   9      211.95      247.15     52.57 o 
  -3   9   9       14.76        9.69     10.99 o 
  -1   9   9        3.89       11.69      9.29 o 
   1   9   9       93.35       88.65     13.79 o 
   3   9   9       23.99       25.28     10.99 o 
   5   9   9      167.19      193.68     29.18 o 
 -16  10   9      102.75      124.52     23.39 o 
 -14  10   9       52.97       38.88     19.49 o 
 -12  10   9       85.71       85.05     15.59 o 
 -10  10   9      143.78      160.80     17.69 o 
  -8  10   9       34.82       30.28     12.19 o 
  -6  10   9       38.15       19.49     11.69 o 
  -4  10   9        0.02        1.70      9.29 o 
  -2  10   9       55.62       42.77     10.99 o 
   0  10   9      241.85      259.64     20.49 o 
   2  10   9       46.56       69.16     12.19 o 
  -9  11   9       52.81       50.67     21.39 o 
  -7  11   9        7.03       19.49     10.99 o 
  -5  11   9      234.64      289.02     29.18 o 
 -30   0  10       33.87       19.49     19.49 o 
 -28   0  10        8.01       11.69     19.49 o 
 -26   0  10       91.33      101.14     19.49 o 
 -24   0  10      542.45      486.40     31.08 o 
 -22   0  10       94.78       70.06     15.59 o 
 -20   0  10       21.33       23.39      6.50 o 
 -18   0  10       28.18       21.39      5.80 o 
 -16   0  10     2149.42     2247.41     43.77 o 
 -14   0  10        8.62       10.39      3.90 o 
 -12   0  10    13618.06    13642.39    222.86 o 
 -10   0  10      247.44      295.72     15.59 o 
  -8   0  10    44908.53    51216.54   1171.28 o 
  -6   0  10      992.58     1019.47     34.98 o 
  -4   0  10    27054.29    30075.46    692.67 o 
  -2   0  10      650.28      684.98     19.29 o 
   0   0  10        3.70        2.00      3.20 o 
   2   0  10      300.12      294.12      8.89 o 
   4   0  10     3131.59     2874.43     43.87 o 
   6   0  10       96.59      109.73     19.49 o 
   8   0  10      131.49      131.02     12.19 o 
  10   0  10      120.20      140.11     19.49 o 
  12   0  10     2620.19     2288.09     77.85 o 
 -29   1  10       74.68       61.56     14.99 o 
 -27   1  10      186.45      165.10     17.69 o 
 -25   1  10      144.19      119.53     25.28 o 
 -23   1  10       15.04       15.59     15.59 o 
 -21   1  10       11.05       14.59      8.89 o 
 -19   1  10       12.29        5.30      4.30 o 
 -17   1  10      751.78      802.21     17.69 o 
 -15   1  10     2000.49     2091.31     55.47 o 
 -13   1  10     1020.31     1046.95     24.78 o 
 -11   1  10      157.81      167.40      8.29 o 
  -9   1  10      750.43      773.22     17.69 o 
  -7   1  10     2045.18     2179.26     35.18 o 
  -5   1  10     1479.41     1469.69     26.98 o 
  -3   1  10     2394.93     2551.83     42.37 o 
  -1   1  10       20.49       12.49      7.50 o 
   1   1  10       41.67       46.87      6.70 o 
   3   1  10      719.32      751.54     19.69 o 
   5   1  10        2.89       -1.80      4.20 o 
   7   1  10        0.09       -0.70      4.20 o 
   9   1  10       44.05       34.98     15.59 o 
  11   1  10       17.65        3.90     11.69 o 
  13   1  10      716.37      704.37     38.88 o 
 -28   2  10       12.57      -11.69     19.49 o 
 -26   2  10        0.84        3.90     15.59 o 
 -24   2  10       34.77       19.49     15.59 o 
 -22   2  10        3.25       -7.80     11.69 o 
 -20   2  10      312.27      312.31     12.99 o 
 -18   2  10        4.51        9.29      6.50 o 
 -16   2  10      254.02      246.05     12.19 o 
 -14   2  10        9.75       -2.60      3.50 o 
 -12   2  10        4.01       11.69      5.50 o 
 -10   2  10        5.11       -2.60      3.90 o 
  -8   2  10       43.66       45.07      4.50 o 
  -6   2  10        5.34        4.90      3.20 o 
  -4   2  10       21.60       45.57      6.50 o 
  -2   2  10       21.65       29.28      6.00 o 
   0   2  10      195.75      224.26     11.19 o 
   2   2  10       10.28        2.60      4.50 o 
   4   2  10        1.35        5.70      4.20 o 
   6   2  10       27.56       26.58      4.60 o 
   8   2  10        4.06       -3.90      8.29 o 
  10   2  10        5.40        7.80     11.69 o 
  12   2  10       53.45       50.57     15.59 o 
 -29   3  10      203.19      264.64     34.98 o 
 -27   3  10       30.18       38.88     15.59 o 
 -25   3  10      222.04      182.89     27.28 o 
 -23   3  10      452.88      505.89     34.98 o 
 -21   3  10      408.64      357.18     33.08 o 
 -19   3  10     2415.54     2352.15     48.07 o 
 -17   3  10      389.15      375.87     14.99 o 
 -15   3  10      257.76      278.23     13.79 o 
 -13   3  10      315.70      311.51     13.79 o 
 -11   3  10      475.07      511.38     18.89 o 
  -9   3  10      322.25      294.62      9.79 o 
  -7   3  10     2481.93     2418.01     48.07 o 
  -5   3  10      389.36      342.79     13.79 o 
  -3   3  10      480.84      488.60     16.49 o 
  -1   3  10     1782.21     1802.59     39.78 o 
   1   3  10      409.84      404.25     13.49 o 
   3   3  10       64.68       58.56     11.99 o 
   5   3  10     1117.38     1116.21     24.48 o 
   7   3  10       33.60       31.78      5.30 o 
   9   3  10      240.64      266.94     12.59 o 
  11   3  10       37.79        7.80     11.69 o 
 -28   4  10     2234.84     2330.86     81.75 o 
 -26   4  10       39.01       34.98     15.59 o 
 -24   4  10     3564.94     3564.40    105.04 o 
 -22   4  10       43.15       43.87      9.29 o 
 -20   4  10       86.41       67.66      9.29 o 
 -18   4  10       52.05       43.87      9.29 o 
 -16   4  10    10173.00    10259.58    174.69 o 
 -14   4  10      228.06      230.56     27.28 o 
 -12   4  10     9632.53     9853.73    166.50 o 
 -10   4  10      319.84      323.00     13.79 o 
  -8   4  10      329.87      289.92     13.79 o 
  -6   4  10      110.20      107.93     10.99 o 
  -4   4  10     1075.33     1083.73     27.48 o 
  -2   4  10       41.15       54.77      8.29 o 
   0   4  10       10.49        7.80      6.50 o 
   2   4  10      310.60      299.82     12.59 o 
   4   4  10     4310.40     4440.26     77.85 o 
   6   4  10      204.14      233.16     12.59 o 
   8   4  10     7090.33     6944.32    101.74 o 
  10   4  10        0.21        7.80     11.69 o 
  12   4  10      125.67      144.01     23.39 o 
 -27   5  10       10.93       31.08     15.59 o 
 -25   5  10      191.01      190.68     27.28 o 
 -23   5  10       72.75       75.05      9.99 o 
 -21   5  10      176.84      154.30     13.79 o 
 -19   5  10      194.85      185.39     13.79 o 
 -17   5  10       87.47       90.74     27.28 o 
 -15   5  10       82.32       70.06     11.69 o 
 -13   5  10      427.33      425.14     14.99 o 
 -11   5  10      698.56      701.17     20.49 o 
  -9   5  10        5.36        5.80      5.50 o 
  -7   5  10      314.21      330.80     14.99 o 
  -5   5  10        9.31       12.49      6.50 o 
  -3   5  10      263.67      260.74     14.99 o 
  -1   5  10      525.54      551.26     20.49 o 
   1   5  10       16.07       27.88     11.69 o 
   3   5  10       47.36       49.27      9.29 o 
   5   5  10     1023.91     1070.34     33.98 o 
   7   5  10       14.12       15.59     13.59 o 
   9   5  10      191.67      159.50     14.99 o 
  11   5  10       15.58       -2.00     10.99 o 
 -26   6  10        2.14      -11.69     15.59 o 
 -24   6  10       52.98       67.26     12.19 o 
 -22   6  10        6.96       10.59      9.29 o 
 -20   6  10       27.11       20.59      9.29 o 
 -18   6  10        3.12       11.69     11.69 o 
 -16   6  10      105.53       97.24     15.59 o 
 -14   6  10       10.85        8.59      6.50 o 
 -12   6  10        4.10        2.30      7.80 o 
 -10   6  10       14.08        6.20      7.80 o 
  -8   6  10      338.42      358.18     16.49 o 
  -6   6  10        8.42        3.90      9.69 o 
  -4   6  10        7.14        9.69      8.29 o 
  -2   6  10       29.53       34.08      9.69 o 
   0   6  10      246.10      266.34     19.49 o 
   2   6  10       12.52        8.29      9.69 o 
   4   6  10        2.97       -1.30      9.69 o 
   6   6  10       12.76        9.89      7.30 o 
   8   6  10        9.39       -2.20      9.29 o 
 -25   7  10       96.77       97.24     23.39 o 
 -23   7  10        0.59        0.00      9.29 o 
 -21   7  10       98.18      128.42     14.99 o 
 -19   7  10      131.96      167.30     23.39 o 
 -17   7  10       37.57       31.08     11.69 o 
 -15   7  10      765.50      657.10     19.39 o 
 -13   7  10      572.12      525.88     20.49 o 
 -11   7  10       33.48        9.69      8.29 o 
  -9   7  10      125.66      144.01     23.39 o 
  -7   7  10      456.49      514.68     23.39 o 
  -5   7  10      140.49      144.21     17.49 o 
  -3   7  10       22.31       33.38      9.29 o 
  -1   7  10      338.14      350.88     19.29 o 
   1   7  10      416.33      364.88     20.49 o 
   3   7  10      481.79      466.51     21.49 o 
   5   7  10       41.88       54.77      9.29 o 
   7   7  10       15.10       33.28     12.19 o 
 -22   8  10       21.50       25.08     12.19 o 
 -20   8  10        8.93        7.80     11.69 o 
 -18   8  10       22.75       31.08     15.59 o 
 -16   8  10      233.86      206.27     23.39 o 
 -14   8  10       23.50       27.28      8.29 o 
 -12   8  10     1331.54     1555.94     42.77 o 
 -10   8  10       17.69       30.58      9.29 o 
  -8   8  10     5246.39     4765.76     92.14 o 
  -6   8  10       67.91       73.95     10.99 o 
  -4   8  10     3835.82     3778.17     79.75 o 
  -2   8  10      147.47      119.13     36.98 o 
   0   8  10        1.39       17.19      9.29 o 
   2   8  10       64.71       57.76     12.19 o 
   4   8  10      430.32      486.90     23.29 o 
   6   8  10       77.97       62.26     19.49 o 
 -19   9  10        0.31       -7.80     15.59 o 
 -17   9  10       62.04       42.77     15.59 o 
 -15   9  10        3.80        3.90     15.59 o 
 -13   9  10       27.47       27.28      9.29 o 
 -11   9  10      396.90      403.45     31.08 o 
  -9   9  10      135.48      126.72     13.79 o 
  -7   9  10      105.71      115.03     21.39 o 
  -5   9  10      148.95      153.71     16.49 o 
  -3   9  10      386.97      362.58     21.99 o 
  -1   9  10       98.05       95.74     13.79 o 
   1   9  10       11.64       23.39     15.59 o 
   3   9  10      123.52      132.72     16.49 o 
 -16  10  10       26.36       54.47     19.49 o 
 -14  10  10        1.72       18.49     19.49 o 
 -12  10  10        9.64        5.60      9.29 o 
 -10  10  10        4.88       -1.70     15.59 o 
  -8  10  10        7.80       -9.69      9.69 o 
  -6  10  10        8.40      -10.99     10.99 o 
  -4  10  10        6.33        2.00     10.99 o 
  -2  10  10        3.65       -2.00     10.99 o 
   0  10  10        3.01        5.80     10.99 o 
 -29   1  11        8.05       25.28     13.79 o 
 -27   1  11       13.21        2.00     10.99 o 
 -25   1  11       54.97       36.98     10.99 o 
 -23   1  11        6.56        5.60      9.29 o 
 -21   1  11       10.97        6.80     13.99 o 
 -19   1  11      106.27      111.93      8.00 o 
 -17   1  11       76.66       79.65      6.70 o 
 -15   1  11       26.94       44.47     19.49 o 
 -13   1  11      213.70      219.86     10.99 o 
 -11   1  11     1122.72     1305.20     46.67 o 
  -9   1  11     4981.44     5230.18     93.44 o 
  -7   1  11     2420.79     2511.85     49.57 o 
  -5   1  11     5365.86     5651.72    105.83 o 
  -3   1  11      993.03     1117.71     22.49 o 
  -1   1  11       41.29       51.97      6.70 o 
   1   1  11      110.63      104.94      5.90 o 
   3   1  11      265.09      262.74     12.89 o 
   5   1  11       36.55       39.48      7.30 o 
   7   1  11       55.16       43.07      7.30 o 
   9   1  11       39.45       38.88     15.59 o 
  11   1  11      230.77      241.25     27.28 o 
 -30   2  11       25.17       73.95     23.39 o 
 -28   2  11      111.72      124.52     23.39 o 
 -26   2  11       17.53       -7.80     15.59 o 
 -24   2  11      121.69      151.81     23.39 o 
 -22   2  11      187.46      175.89     21.39 o 
 -20   2  11      327.29      320.70     14.99 o 
 -18   2  11      171.45      148.01     17.49 o 
 -16   2  11      812.57      746.14     20.49 o 
 -14   2  11        7.81       11.69     11.69 o 
 -12   2  11     1420.03     1487.58     31.58 o 
 -10   2  11      974.31      994.39     23.29 o 
  -8   2  11     1222.46     1255.23     21.09 o 
  -6   2  11     1572.88     1645.49     48.67 o 
  -4   2  11     1094.99     1059.25     32.28 o 
  -2   2  11      261.67      271.63     11.19 o 
   0   2  11        0.35       -1.30      4.50 o 
   2   2  11      262.51      299.92     12.59 o 
   4   2  11      714.48      697.37     17.39 o 
   6   2  11      175.32      187.78     11.19 o 
   8   2  11       84.56       69.16      9.29 o 
  10   2  11       19.89       19.49     15.59 o 
 -29   3  11       84.26      132.32     23.39 o 
 -27   3  11      129.78      175.09     27.28 o 
 -25   3  11      414.55      447.52     34.98 o 
 -23   3  11      402.58      393.06     31.08 o 
 -21   3  11      429.44      406.55     19.49 o 
 -19   3  11      151.43      148.31     12.19 o 
 -17   3  11     3292.90     3173.94     60.56 o 
 -15   3  11     2418.81     2455.39     49.57 o 
 -13   3  11     2004.65     1915.02     39.78 o 
 -11   3  11     4228.41     4394.69     63.66 o 
  -9   3  11     2018.17     1970.19     37.28 o 
  -7   3  11      127.80      134.02      6.40 o 
  -5   3  11      120.70      103.94      5.20 o 
  -3   3  11      362.82      358.68     16.49 o 
  -1   3  11      405.32      375.87     29.68 o 
   1   3  11      629.01      630.51     17.99 o 
   3   3  11      378.28      351.38     14.09 o 
   5   3  11      838.42      875.06     21.49 o 
   7   3  11     1784.56     1651.58     27.08 o 
   9   3  11       46.05       31.08     15.59 o 
  11   3  11       44.13       23.39     15.59 o 
 -28   4  11       11.31       31.08     19.49 o 
 -26   4  11       49.01       66.16     19.49 o 
 -24   4  11       46.80       70.06     19.49 o 
 -22   4  11      249.25      244.15     19.49 o 
 -20   4  11      570.31      538.77     21.39 o 
 -18   4  11      162.07      171.29     13.79 o 
 -16   4  11      456.29      426.14     16.49 o 
 -14   4  11      419.28      393.06     16.49 o 
 -12   4  11      378.31      391.26     14.99 o 
 -10   4  11      243.22      247.15     13.79 o 
  -8   4  11       41.90       44.27      8.29 o 
  -6   4  11        0.19       -2.00      5.50 o 
  -4   4  11      152.07      139.31     12.19 o 
  -2   4  11      183.54      160.40     13.79 o 
   0   4  11      392.34      410.35     15.09 o 
   2   4  11       44.56       39.88      7.30 o 
   4   4  11      123.53      112.63      9.59 o 
   6   4  11      185.61      179.89     12.29 o 
   8   4  11       51.25       46.47      8.00 o 
  10   4  11       32.19       23.39     15.59 o 
 -27   5  11       60.01       50.57     19.49 o 
 -25   5  11      191.38      194.58     27.28 o 
 -23   5  11      143.96      132.32     13.79 o 
 -21   5  11      170.12      153.41     14.99 o 
 -19   5  11       41.23       42.07      9.29 o 
 -17   5  11      793.97      805.60     24.78 o 
 -15   5  11      282.42      221.76     19.49 o 
 -13   5  11     1733.76     1619.00     35.48 o 
 -11   5  11      942.92      848.78     23.29 o 
  -9   5  11     1815.32     1731.23     52.57 o 
  -7   5  11      129.34      136.22     10.99 o 
  -5   5  11      680.48      687.28     21.99 o 
  -3   5  11      279.34      220.66     14.99 o 
  -1   5  11       16.56       19.49      8.29 o 
   1   5  11       83.53      106.63     12.19 o 
   3   5  11      233.67      247.85     12.59 o 
   5   5  11       99.12      119.73     11.19 o 
   7   5  11     1492.02     1451.81     38.28 o 
   9   5  11       11.03       -9.29      9.29 o 
 -26   6  11       18.26       11.69     15.59 o 
 -24   6  11       70.00       82.45     25.28 o 
 -22   6  11       71.88       62.46     10.99 o 
 -20   6  11      128.81      133.32     13.79 o 
 -18   6  11       73.30       49.37      9.29 o 
 -16   6  11      345.95      295.72     23.39 o 
 -14   6  11        0.88        6.20      6.50 o 
 -12   6  11      263.35      300.12     14.99 o 
 -10   6  11      343.84      317.10     16.49 o 
  -8   6  11      345.07      335.39     16.49 o 
  -6   6  11      442.65      423.74     25.28 o 
  -4   6  11      597.06      590.34     62.26 o 
  -2   6  11       58.14       50.87     10.99 o 
   0   6  11        5.75        2.00      8.29 o 
   2   6  11      130.77      133.12     14.99 o 
   4   6  11      150.90      169.10     12.59 o 
   6   6  11       48.42       52.87     12.19 o 
   8   6  11       11.21       11.69     13.59 o 
 -25   7  11       25.99       29.38     12.19 o 
 -23   7  11       37.32       22.39     19.49 o 
 -21   7  11       97.73      109.33     42.77 o 
 -19   7  11      146.01      171.19     23.39 o 
 -17   7  11        5.55       -3.90     11.69 o 
 -15   7  11      486.09      459.22     18.69 o 
 -13   7  11      118.52      134.52     15.59 o 
 -11   7  11      322.94      279.33     17.49 o 
  -9   7  11      134.45       93.54     10.99 o 
  -7   7  11     1651.32     1522.06     39.78 o 
  -5   7  11      636.19      588.94     23.29 o 
  -3   7  11      287.86      300.41     19.29 o 
  -1   7  11      418.75      371.87     27.28 o 
   1   7  11       39.53       52.27     11.69 o 
   3   7  11      474.58      457.32     21.49 o 
   5   7  11       53.49       54.27      9.59 o 
   7   7  11        0.23       -3.90      9.29 o 
 -22   8  11        6.87        2.80      9.29 o 
 -20   8  11        9.03      -11.69     11.69 o 
 -18   8  11        2.86       -3.90     11.69 o 
 -16   8  11      134.91       89.54     19.49 o 
 -14   8  11      187.66      182.99     15.79 o 
 -12   8  11      111.06      131.32     14.99 o 
 -10   8  11       98.05       89.44     19.49 o 
  -8   8  11      497.59      500.39     21.99 o 
  -6   8  11      335.44      381.36     21.99 o 
  -4   8  11        4.20        0.00      8.29 o 
  -2   8  11      275.85      263.84     19.29 o 
   0   8  11      654.50      635.21     25.98 o 
   2   8  11       49.72       48.17     12.19 o 
   4   8  11       92.98      111.33     21.39 o 
 -19   9  11      144.39      167.30     27.28 o 
 -17   9  11       34.38       42.77     19.49 o 
 -15   9  11       65.54       69.66      9.99 o 
 -13   9  11       90.98      115.03     21.39 o 
 -11   9  11      146.26      130.42     31.08 o 
  -9   9  11      947.48      966.50     31.58 o 
  -7   9  11      110.57      130.32     15.59 o 
  -5   9  11      826.86      831.19     30.28 o 
  -3   9  11        2.16       13.59     10.99 o 
  -1   9  11       12.24       15.59     10.99 o 
   1   9  11        2.49       15.59     10.99 o 
 -16  10  11       81.43       85.65     23.39 o 
 -14  10  11       16.38       18.39      9.29 o 
 -12  10  11      172.30      155.70     16.49 o 
 -10  10  11       80.17       90.14     13.79 o 
  -8  10  11       62.91       66.36     13.79 o 
  -6  10  11       88.85       71.96     13.79 o 
  -4  10  11      112.78       99.54     16.49 o 
  -2  10  11       45.82       52.57     13.79 o 
 -30   0  12       43.39       50.57     19.49 o 
 -28   0  12     2093.20     2124.59     77.85 o 
 -26   0  12       50.65       77.85     19.49 o 
 -24   0  12     1850.65     1677.17     62.26 o 
 -22   0  12       90.82       81.75     15.59 o 
 -20   0  12       11.96       28.68      6.50 o 
 -18   0  12      138.51      136.02      9.69 o 
 -16   0  12     2374.64     2693.74     52.27 o 
 -14   0  12      189.54      177.09     10.99 o 
 -10   0  12      239.05      256.84     19.49 o 
  -8   0  12    37139.20    38145.89    879.46 o 
  -6   0  12      698.76      758.83     31.08 o 
  -4   0  12     1139.86     1389.14     46.67 o 
  -2   0  12      298.63      282.13     13.79 o 
   0   0  12    10337.66    10911.97    323.00 o 
   2   0  12      347.76      382.46     17.69 o 
   4   0  12     1509.09     1598.41     38.28 o 
   6   0  12      120.94      123.02     12.19 o 
   8   0  12     1717.42     1572.03     58.36 o 
  10   0  12      116.85       85.65     19.49 o 
 -29   1  12      132.48      120.73     16.49 o 
 -27   1  12      138.09      168.40     17.69 o 
 -25   1  12      276.07      258.44     17.69 o 
 -23   1  12        6.88        5.00      9.29 o 
 -21   1  12       74.26       83.85      8.00 o 
 -19   1  12      777.38      781.72     17.69 o 
 -17   1  12     1249.84     1244.53     44.77 o 
 -15   1  12     1110.15     1077.94     24.78 o 
 -13   1  12      178.53      212.07     10.99 o 
 -11   1  12     2074.15     2165.37     34.28 o 
  -9   1  12     2214.98     2377.93     46.77 o 
  -7   1  12     3135.68     3457.77     66.06 o 
  -5   1  12      813.02      922.03     21.09 o 
  -3   1  12      108.40      122.92     11.59 o 
  -1   1  12      110.50      107.63     13.19 o 
   1   1  12     2001.50     2051.94     36.68 o 
   3   1  12       35.25       28.98      7.30 o 
   5   1  12      312.24      288.62     11.89 o 
   7   1  12       82.50       91.74     17.99 o 
   9   1  12      306.81      303.51     31.08 o 
 -30   2  12        4.02      -15.59     15.59 o 
 -28   2  12       26.31        7.80     15.59 o 
 -26   2  12        1.13      -11.69     11.69 o 
 -24   2  12        0.10        0.00     15.59 o 
 -22   2  12        3.41       -6.50      6.50 o 
 -20   2  12       33.64       35.58     13.59 o 
 -18   2  12        6.21        6.20      7.80 o 
 -16   2  12      264.34      284.12     13.79 o 
 -14   2  12       10.40        7.80      5.50 o 
 -12   2  12      551.84      551.86     14.99 o 
 -10   2  12       24.94       28.08      9.69 o 
  -8   2  12       10.08       13.89      3.20 o 
  -6   2  12       37.34       24.68      6.70 o 
  -4   2  12       57.77       29.88      6.70 o 
  -2   2  12        9.78       14.29      6.70 o 
   0   2  12        1.69        2.80      8.49 o 
   2   2  12       28.62       27.78      8.99 o 
   4   2  12      106.52      105.83      9.59 o 
   6   2  12        0.41       -5.00      5.00 o 
   8   2  12        0.36        7.80     15.59 o 
  10   2  12       18.04       27.28     15.59 o 
 -29   3  12      248.39      272.33     34.98 o 
 -27   3  12        3.00       31.08     19.49 o 
 -25   3  12      153.32      182.89     23.39 o 
 -23   3  12      392.14      424.54     18.69 o 
 -21   3  12     2215.93     2305.48     49.27 o 
 -19   3  12     1144.37     1195.26     30.28 o 
 -17   3  12      810.22      801.41     25.28 o 
 -15   3  12      964.79      891.05     23.29 o 
 -13   3  12     1120.12     1119.31     33.08 o 
 -11   3  12     1256.34     1224.75     22.29 o 
  -9   3  12      493.84      518.38     13.09 o 
  -7   3  12      223.86      238.05      7.20 o 
  -5   3  12     1129.38     1229.64     30.28 o 
  -3   3  12     3782.94     3735.60     59.16 o 
  -1   3  12      638.09      634.31     19.29 o 
   1   3  12        7.31       14.29      6.70 o 
   3   3  12      769.00      748.34     24.48 o 
   5   3  12      920.89      904.34     22.29 o 
   7   3  12      502.98      519.98     27.28 o 
   9   3  12       43.07       38.88     15.59 o 
 -28   4  12      905.71     1198.46     54.47 o 
 -26   4  12        2.24        7.80     15.59 o 
 -24   4  12     4332.30     4342.02    124.52 o 
 -22   4  12       41.38       93.74     19.49 o 
 -20   4  12    22671.46    23598.96    531.17 o 
 -18   4  12      111.69      131.12     13.79 o 
 -16   4  12     5638.07     5461.13     97.64 o 
 -14   4  12       87.18      109.63     12.19 o 
 -12   4  12     4136.60     3871.81     58.36 o 
 -10   4  12      359.56      326.90     11.29 o 
  -8   4  12     1476.84     1418.83     34.28 o 
  -6   4  12      243.06      246.65     19.49 o 
  -4   4  12     1775.03     1926.41     43.97 o 
  -2   4  12      323.90      322.40     21.39 o 
   0   4  12     3723.17     3920.68     63.66 o 
   2   4  12       23.32       23.39      6.70 o 
   4   4  12      555.80      583.74     17.69 o 
   6   4  12      696.50      725.85     26.18 o 
   8   4  12       54.70       75.35     12.19 o 
 -27   5  12      112.04       81.75     23.39 o 
 -25   5  12      106.64      128.42     23.39 o 
 -23   5  12      142.34      133.12     14.99 o 
 -21   5  12     1647.05     1664.27     39.78 o 
 -19   5  12     1122.90     1136.10     31.58 o 
 -17   5  12     1306.82     1321.39     32.98 o 
 -15   5  12      138.51      131.02     12.19 o 
 -13   5  12       86.45       93.34     10.99 o 
 -11   5  12      208.01      208.47     15.59 o 
  -9   5  12       48.71       47.97      8.29 o 
  -7   5  12      100.51       74.75     10.99 o 
  -5   5  12      494.21      488.30     42.77 o 
  -3   5  12     1502.38     1512.87     40.87 o 
  -1   5  12       79.45       87.25     11.69 o 
   1   5  12       28.20       33.48      8.00 o 
   3   5  12      295.21      300.61     14.89 o 
   5   5  12      175.53      225.36     13.69 o 
   7   5  12       69.58       71.66     12.19 o 
 -26   6  12       23.12       15.59     15.59 o 
 -24   6  12        4.91        1.30     19.49 o 
 -22   6  12        7.24        3.90      8.29 o 
 -20   6  12       53.18       53.27     15.59 o 
 -18   6  12        7.16        7.80      8.29 o 
 -16   6  12       66.41       50.57     11.69 o 
 -14   6  12       21.85       20.29      6.50 o 
 -12   6  12      184.99      181.79     14.99 o 
 -10   6  12        5.92        2.00      8.29 o 
  -8   6  12       21.68       23.39      8.29 o 
  -6   6  12        4.47       -3.90      8.29 o 
  -4   6  12       80.10       87.35     17.49 o 
  -2   6  12       12.33        3.90     11.69 o 
   0   6  12        2.10       -3.90      8.29 o 
   2   6  12        4.69        4.30      8.00 o 
   4   6  12       19.71       12.89      8.00 o 
   6   6  12        1.10       -9.29      9.29 o 
 -25   7  12       82.46       98.54     14.99 o 
 -23   7  12       37.34       36.98     10.99 o 
 -21   7  12        3.37       16.69      9.29 o 
 -19   7  12      132.90      148.01     16.49 o 
 -17   7  12      466.91      459.22     31.08 o 
 -15   7  12      799.44      714.86     23.29 o 
 -13   7  12       74.92       90.74     27.28 o 
 -11   7  12      550.49      516.58     20.49 o 
  -9   7  12      763.73      759.53     27.48 o 
  -7   7  12     1670.36     1540.65     39.78 o 
  -5   7  12      418.94      401.75     21.99 o 
  -3   7  12       27.74       31.08     10.99 o 
  -1   7  12       39.68       38.88     10.99 o 
   1   7  12      317.05      336.89     21.39 o 
   3   7  12       31.41       28.68     10.69 o 
   5   7  12        9.66        7.80     15.59 o 
 -22   8  12       20.46       41.07     15.59 o 
 -20   8  12       68.04       97.24     19.49 o 
 -18   8  12        4.54       15.59     15.59 o 
 -16   8  12      731.03      660.19     27.28 o 
 -14   8  12        6.61        7.80      8.29 o 
 -12   8  12        1.88       25.28      8.29 o 
 -10   8  12      104.25      106.13     23.39 o 
  -8   8  12     5167.26     5587.76    107.33 o 
  -6   8  12       38.02       50.87     10.99 o 
  -4   8  12      180.75      145.81     29.18 o 
  -2   8  12       65.61       68.56     12.19 o 
   0   8  12     2121.15     2038.94     81.75 o 
   2   8  12       61.75       66.36     21.39 o 
 -19   9  12      359.96      361.88     31.08 o 
 -17   9  12      247.96      272.33     31.08 o 
 -15   9  12       76.62       81.45     12.19 o 
 -13   9  12       83.64       69.36     12.19 o 
 -11   9  12       44.74       54.47     12.19 o 
  -9   9  12        5.82        6.10     11.69 o 
  -7   9  12       20.30       11.69     10.99 o 
  -5   9  12       41.96       39.18     21.39 o 
  -3   9  12       23.35       27.28     10.99 o 
  -1   9  12        2.50      -10.99     10.99 o 
 -14  10  12       11.61       12.19      9.69 o 
 -12  10  12       23.24       23.39     10.99 o 
 -10  10  12       16.19       11.69     10.99 o 
  -8  10  12       25.30       40.18     12.19 o 
  -6  10  12       15.64        3.90     11.69 o 
 -31   1  13       55.74       42.77     19.49 o 
 -29   1  13      248.17      267.83     36.98 o 
 -27   1  13      344.06      365.47     44.77 o 
 -25   1  13      269.00      247.15     19.29 o 
 -23   1  13       14.36        4.80      6.00 o 
 -21   1  13       27.99       37.58      9.69 o 
 -19   1  13       18.10       23.39      9.69 o 
 -17   1  13        0.44       11.69      5.50 o 
 -15   1  13      170.28      167.90      8.99 o 
 -13   1  13      352.53      383.86     11.89 o 
 -11   1  13       35.35       29.98      7.80 o 
  -9   1  13      470.10      481.20     17.49 o 
  -7   1  13      236.67      269.43     15.59 o 
  -5   1  13     1214.54     1338.77     30.28 o 
  -3   1  13      695.38      714.66     28.78 o 
  -1   1  13     2006.74     2081.02     38.18 o 
   1   1  13      282.44      340.39     14.09 o 
   3   1  13      151.77      173.09     11.89 o 
   5   1  13       36.44       36.28      7.30 o 
   7   1  13      131.45      125.12     25.28 o 
   9   1  13       46.27       50.57     19.49 o 
 -30   2  13        6.16       23.39     19.49 o 
 -28   2  13       67.35       73.95     23.39 o 
 -26   2  13       34.10       42.77     15.59 o 
 -24   2  13      127.13      124.52     19.49 o 
 -22   2  13        8.01       -2.30     17.49 o 
 -20   2  13       14.40       17.89      6.50 o 
 -18   2  13      266.18      247.85     13.79 o 
 -16   2  13      159.26      131.82     13.59 o 
 -14   2  13      362.87      353.48     14.99 o 
 -12   2  13      693.24      656.40     29.18 o 
 -10   2  13        8.04        2.60      3.90 o 
  -8   2  13      635.16      597.53     24.38 o 
  -6   2  13      142.59      140.61      9.59 o 
  -4   2  13       59.41       60.36      6.70 o 
  -2   2  13      254.62      258.34     12.59 o 
   0   2  13      408.53      397.85     15.69 o 
   2   2  13       78.82       67.46      8.99 o 
   4   2  13       17.11        3.90      7.30 o 
   6   2  13       16.86        8.49      7.30 o 
   8   2  13       46.87       15.59     15.59 o 
 -29   3  13      125.91      147.91     27.28 o 
 -27   3  13       39.97       34.98     19.49 o 
 -25   3  13      150.69      167.30     23.39 o 
 -23   3  13      434.36      457.62     18.69 o 
 -21   3  13     1087.12      970.60     28.78 o 
 -19   3  13     1264.91     1234.14     56.47 o 
 -17   3  13      633.89      562.65     19.29 o 
 -15   3  13      196.17      175.89     11.69 o 
 -13   3  13     3166.67     3046.82     57.56 o 
 -11   3  13     1391.76     1315.29     24.48 o 
  -9   3  13     1601.74     1570.23     26.38 o 
  -7   3  13     1183.85     1155.99     30.28 o 
  -5   3  13     1765.27     1665.27     31.48 o 
  -3   3  13       67.98       62.76      8.99 o 
  -1   3  13        7.43        1.30      6.70 o 
   1   3  13       79.71       90.94      8.99 o 
   3   3  13      167.21      155.10     16.59 o 
   5   3  13       13.65        0.30      7.30 o 
   7   3  13       40.47       35.38      9.69 o 
 -28   4  13       90.95      112.83     23.39 o 
 -26   4  13       12.03        7.80     15.59 o 
 -24   4  13       46.69       55.17     19.49 o 
 -22   4  13      116.46      122.62     15.59 o 
 -20   4  13       76.63       79.55     11.69 o 
 -18   4  13      225.33      199.18     13.79 o 
 -16   4  13      397.21      389.76     16.49 o 
 -14   4  13      288.29      294.52     14.99 o 
 -12   4  13      468.23      489.30     23.19 o 
 -10   4  13      244.79      258.94     10.79 o 
  -8   4  13      132.96      142.11      6.80 o 
  -6   4  13       87.22       79.85     10.99 o 
  -4   4  13       43.64       38.38      9.29 o 
  -2   4  13       42.53       37.78      8.00 o 
   0   4  13       19.08       16.59      7.30 o 
   2   4  13       71.21       58.56      8.99 o 
   4   4  13      355.86      325.00     15.39 o 
   6   4  13       57.91       56.86     12.19 o 
 -27   5  13       66.44      105.04     23.39 o 
 -25   5  13      105.80       86.65     12.19 o 
 -23   5  13       70.21       88.45     12.19 o 
 -21   5  13      963.61      970.60     29.18 o 
 -19   5  13       42.60       35.58     13.59 o 
 -17   5  13       60.03       66.16      9.29 o 
 -15   5  13        0.96       -9.69      9.69 o 
 -13   5  13      469.55      441.53     14.09 o 
 -11   5  13      337.39      326.20     40.87 o 
  -9   5  13      714.71      763.03     24.78 o 
  -7   5  13      697.79      665.59     24.78 o 
  -5   5  13      752.89      760.03     31.08 o 
  -3   5  13       45.64       60.86     10.99 o 
  -1   5  13       29.16       22.99      7.30 o 
   1   5  13       58.52       48.37      8.99 o 
   3   5  13      106.44       96.44     10.29 o 
   5   5  13       55.05       65.26      9.59 o 
 -26   6  13       25.21       34.98     19.49 o 
 -24   6  13       73.35       66.16     12.19 o 
 -22   6  13        5.81       12.19      9.29 o 
 -20   6  13        8.19        5.80      9.69 o 
 -18   6  13       97.83       84.05     10.99 o 
 -16   6  13       27.28       15.59      8.29 o 
 -14   6  13       89.62       85.85     13.59 o 
 -12   6  13      250.82      245.25     29.18 o 
 -10   6  13       25.70       11.69      8.29 o 
  -8   6  13       62.38       39.88      9.69 o 
  -6   6  13       52.31       38.88     10.99 o 
  -4   6  13        8.08        3.90      8.29 o 
  -2   6  13      130.79      114.83     13.79 o 
   0   6  13      399.82      439.03     23.39 o 
   2   6  13       22.44        1.40      7.30 o 
   4   6  13        3.07        2.00      8.00 o 
 -25   7  13       79.67       92.84     14.99 o 
 -23   7  13        0.57       -8.29      9.29 o 
 -21   7  13        1.48        9.99     11.69 o 
 -19   7  13        1.96        9.69      9.69 o 
 -17   7  13      252.28      241.25     23.39 o 
 -15   7  13        6.04       19.49      6.50 o 
 -13   7  13        6.07       13.59      8.29 o 
 -11   7  13      483.75      535.67     21.99 o 
  -9   7  13       56.13       70.06     10.99 o 
  -7   7  13       73.76       78.75     12.19 o 
  -5   7  13      280.27      286.02     19.29 o 
  -3   7  13      466.85      451.92     21.99 o 
  -1   7  13      320.16      325.20     20.49 o 
   1   7  13      252.05      255.64     21.39 o 
   3   7  13      198.16      228.16     17.99 o 
 -22   8  13       63.66       95.34     13.79 o 
 -20   8  13       78.07       91.94     23.39 o 
 -18   8  13       20.06       38.88     15.59 o 
 -16   8  13      155.63      138.81     19.49 o 
 -14   8  13       58.41       69.16     12.19 o 
 -12   8  13      117.48      121.72     13.79 o 
 -10   8  13      418.68      422.94     21.99 o 
  -8   8  13      609.06      626.71     29.18 o 
  -6   8  13      152.61      155.50     27.28 o 
  -4   8  13       31.93       33.08     10.99 o 
  -2   8  13       48.24       57.76     12.19 o 
   0   8  13        9.64        7.80     13.59 o 
 -19   9  13        5.09        0.00     15.59 o 
 -17   9  13       79.48       85.65     19.49 o 
 -15   9  13       89.87       81.45     12.19 o 
 -13   9  13      152.37      201.98     18.69 o 
 -11   9  13      109.46      123.22     25.28 o 
  -9   9  13       15.97       17.49     10.99 o 
  -7   9  13      219.77      245.45     19.29 o 
  -5   9  13      122.14      151.11     29.18 o 
  -3   9  13      122.73      114.43     14.99 o 
 -12  10  13       52.37       74.55     13.79 o 
 -10  10  13       18.22        9.69     10.99 o 
  -8  10  13       87.57       70.26     13.79 o 
 -30   0  14       26.57       31.08     19.49 o 
 -28   0  14       48.42       34.98     19.49 o 
 -26   0  14       52.67       23.39     15.59 o 
 -24   0  14      533.24      451.42     31.08 o 
 -22   0  14       45.35       33.38      9.69 o 
 -20   0  14      654.11      525.28     17.69 o 
 -18   0  14      115.68      105.63     10.99 o 
 -16   0  14     2743.48     3190.83     85.65 o 
 -14   0  14       88.25       81.75     11.69 o 
 -12   0  14     2094.70     2233.52     66.16 o 
  -8   0  14     9072.42    10292.36    249.05 o 
  -6   0  14       11.71       11.69     11.69 o 
  -4   0  14     3148.59     2852.24     81.75 o 
  -2   0  14      336.26      326.90     23.39 o 
   0   0  14       10.04       19.49     11.69 o 
   2   0  14       41.44       58.36     11.69 o 
   4   0  14     1122.76     1132.40     42.77 o 
   6   0  14      168.10      151.81     19.49 o 
 -31   1  14       23.08       -3.90     15.59 o 
 -29   1  14       44.15       77.85     19.49 o 
 -27   1  14      349.97      389.16     31.08 o 
 -25   1  14       53.56       54.47     15.59 o 
 -23   1  14       37.33       30.18      6.00 o 
 -21   1  14       17.89       15.59      5.00 o 
 -19   1  14      497.09      513.08     14.79 o 
 -17   1  14      144.99      157.00      8.99 o 
 -15   1  14       86.07       79.65      6.70 o 
 -13   1  14      502.15      525.58     19.29 o 
 -11   1  14     1667.38     1711.55     48.67 o 
  -9   1  14     1092.56     1162.28     30.28 o 
  -7   1  14      528.06      522.18     19.49 o 
  -5   1  14       53.49       41.87      6.70 o 
  -3   1  14      268.14      289.42     13.49 o 
  -1   1  14      285.49      310.31     14.09 o 
   1   1  14      309.00      334.79     14.09 o 
   3   1  14       59.81       60.56      8.59 o 
   5   1  14      110.53      139.81     12.79 o 
   7   1  14       79.82       66.16     19.49 o 
 -30   2  14        6.55        0.00     15.59 o 
 -28   2  14      105.43      105.04     23.39 o 
 -26   2  14        1.08        7.80     15.59 o 
 -24   2  14       33.06       18.89      9.69 o 
 -22   2  14        0.10       -2.30      6.50 o 
 -20   2  14       17.53        7.00      6.50 o 
 -18   2  14        7.25       -5.50      5.50 o 
 -16   2  14       67.16       67.06      8.29 o 
 -14   2  14        0.02        7.80      9.69 o 
 -12   2  14      148.89      189.68      9.99 o 
 -10   2  14        5.04        9.69      8.29 o 
  -8   2  14      236.36      260.14     11.19 o 
  -6   2  14        8.88       -5.20      6.70 o 
  -4   2  14        1.38       -1.30      6.70 o 
  -2   2  14       27.22       35.88     10.29 o 
   0   2  14        4.35       -1.30      6.70 o 
   2   2  14        7.30        5.00      7.60 o 
   4   2  14       17.16       -6.70      6.70 o 
   6   2  14        8.65       12.79      9.29 o 
 -29   3  14       49.83       42.77     19.49 o 
 -27   3  14       39.21       46.67     19.49 o 
 -25   3  14      419.91      478.61     31.08 o 
 -23   3  14      541.26      482.40     25.28 o 
 -21   3  14      327.15      295.32     21.39 o 
 -19   3  14      148.74      115.33     12.19 o 
 -17   3  14      748.53      760.03     31.08 o 
 -15   3  14     2366.00     2318.87     46.57 o 
 -13   3  14      937.03      978.90     24.29 o 
 -11   3  14      143.59      178.19      8.39 o 
  -9   3  14      224.01      233.76     13.79 o 
  -7   3  14       34.25       36.18      6.70 o 
  -5   3  14       71.65       72.76      9.79 o 
  -3   3  14      363.40      352.38     15.69 o 
  -1   3  14       78.94       82.55      8.99 o 
   1   3  14     1172.96     1094.93     51.67 o 
   3   3  14      380.32      363.68     16.39 o 
   5   3  14      959.07      927.83     23.69 o 
   7   3  14        0.84        7.80     15.59 o 
 -28   4  14       59.78       50.57     19.49 o 
 -26   4  14        2.20       15.59     15.59 o 
 -24   4  14     3582.02     3757.88     75.65 o 
 -22   4  14       17.10       32.28      9.29 o 
 -20   4  14      101.06       87.35     17.49 o 
 -18   4  14       89.85      102.84     21.39 o 
 -16   4  14    19358.55    19270.12    474.71 o 
 -14   4  14      346.88      317.40     14.99 o 
 -12   4  14    15012.94    14498.27    197.48 o 
 -10   4  14      234.62      212.17      9.19 o 
  -8   4  14     6788.67     6867.17    123.82 o 
  -6   4  14      400.29      360.18     19.29 o 
  -4   4  14     4299.33     4317.84     92.94 o 
  -2   4  14       23.53       34.98      8.29 o 
   0   4  14        4.15        5.70      7.30 o 
   2   4  14      367.64      381.76     16.39 o 
   4   4  14     5037.37     5160.42     81.45 o 
   6   4  14      143.19      149.51     16.49 o 
 -27   5  14       63.26       77.85     19.49 o 
 -25   5  14      196.65      218.87     17.69 o 
 -23   5  14       34.10       49.07     10.99 o 
 -21   5  14      175.32      209.67     33.08 o 
 -19   5  14       35.47       53.67     11.69 o 
 -17   5  14      466.17      462.91     29.18 o 
 -15   5  14     1619.75     1642.49     66.16 o 
 -13   5  14     1079.81     1085.03     23.19 o 
 -11   5  14      986.06      948.22     20.59 o 
  -9   5  14       56.81       72.46     10.99 o 
  -7   5  14      499.31      492.60     21.99 o 
  -5   5  14       99.69       89.64     10.99 o 
  -3   5  14      225.61      239.75     16.49 o 
  -1   5  14       58.96       61.06      8.99 o 
   1   5  14      741.36      760.23     23.19 o 
   3   5  14       87.71       87.65     10.29 o 
   5   5  14      403.96      422.74     25.28 o 
 -26   6  14       22.43       13.39      9.29 o 
 -24   6  14       51.17       44.97     12.19 o 
 -22   6  14       37.21       30.58      9.29 o 
 -20   6  14        3.76       13.59      8.29 o 
 -18   6  14       36.50       60.36     10.99 o 
 -16   6  14       76.49       97.34      8.39 o 
 -14   6  14        3.22       -5.40      6.50 o 
 -12   6  14       45.91       37.58      8.29 o 
 -10   6  14       81.72       90.14     10.99 o 
  -8   6  14      160.16      161.10     16.49 o 
  -6   6  14       18.52       11.69      8.29 o 
  -4   6  14        3.12        3.90      8.29 o 
  -2   6  14        4.61        5.60      9.29 o 
   0   6  14       14.87       10.09      8.00 o 
   2   6  14        4.05       -7.40      8.00 o 
 -25   7  14       25.32       23.79     12.19 o 
 -23   7  14        1.52       17.49     10.99 o 
 -21   7  14        3.51       -3.90      8.29 o 
 -19   7  14      222.83      256.24     17.69 o 
 -17   7  14      148.89      147.31     14.99 o 
 -15   7  14        4.27        3.90      8.29 o 
 -13   7  14      156.53      209.87     27.28 o 
 -11   7  14     1142.94     1168.18     34.28 o 
  -9   7  14      642.31      637.61     25.98 o 
  -7   7  14      276.32      238.15     25.28 o 
  -5   7  14       28.13       32.98     23.39 o 
  -3   7  14      478.80      441.93     23.29 o 
  -1   7  14      253.75      234.76     25.28 o 
   1   7  14      184.38      210.97     16.39 o 
 -22   8  14       45.11       39.38     12.19 o 
 -20   8  14      168.68      294.02     40.87 o 
 -18   8  14       10.95        3.90     15.59 o 
 -16   8  14      275.09      211.47     15.79 o 
 -14   8  14        1.83        1.10      9.29 o 
 -12   8  14      669.04      728.95     31.08 o 
 -10   8  14      193.67      214.67     19.29 o 
  -8   8  14     1984.38     2021.55     50.87 o 
  -6   8  14       13.96        5.80     10.99 o 
  -4   8  14      433.32      533.57     25.98 o 
  -2   8  14       62.01       62.26     13.79 o 
 -19   9  14       53.67       50.57     19.49 o 
 -17   9  14        0.81        3.90     15.59 o 
 -15   9  14      235.00      258.24     18.69 o 
 -13   9  14      148.16      182.99     27.28 o 
 -11   9  14      314.58      317.20     21.99 o 
  -9   9  14      296.87      288.52     20.49 o 
  -7   9  14      196.89      211.17     20.49 o 
  -5   9  14      165.91      184.99     19.29 o 
 -31   1  15       77.05      105.04     23.39 o 
 -29   1  15       46.36       38.88     19.49 o 
 -27   1  15      141.16      171.19     23.39 o 
 -25   1  15      144.97      144.01     23.39 o 
 -23   1  15      381.14      358.38     24.68 o 
 -21   1  15      431.03      349.68     17.49 o 
 -19   1  15        2.79       12.99      4.50 o 
 -17   1  15       99.26      126.62      8.99 o 
 -15   1  15      171.51      194.18     17.49 o 
 -13   1  15       33.96       27.28      8.29 o 
 -11   1  15       98.69       96.14     12.19 o 
  -9   1  15      932.61     1046.95     30.28 o 
  -7   1  15       59.33       68.16     10.99 o 
  -5   1  15        2.84      -10.09     11.69 o 
  -3   1  15       35.50       28.28      7.30 o 
  -1   1  15      316.28      301.91     15.69 o 
   1   1  15      145.08      148.81     12.09 o 
   3   1  15      441.03      405.95     19.89 o 
   5   1  15       45.12       48.27     12.29 o 
 -30   2  15       32.21       70.06     23.39 o 
 -28   2  15       70.82       77.85     19.49 o 
 -26   2  15       18.43       23.39     15.59 o 
 -24   2  15        4.77        4.70      6.50 o 
 -22   2  15        5.92       12.49      6.50 o 
 -20   2  15      429.40      438.03     17.69 o 
 -18   2  15       72.43       54.77      8.29 o 
 -16   2  15       95.54      106.33     11.69 o 
 -14   2  15      158.00      152.71      9.99 o 
 -12   2  15       31.81       34.68     19.49 o 
 -10   2  15      236.54      245.05     25.28 o 
  -8   2  15        4.90        3.90      6.70 o 
  -6   2  15      111.63       88.45      8.99 o 
  -4   2  15      713.82      666.89     20.19 o 
  -2   2  15       77.25       77.35      8.99 o 
   0   2  15        0.25       -3.90      6.70 o 
   2   2  15       67.40       51.77      8.99 o 
   4   2  15       43.63       42.97     18.29 o 
   6   2  15       23.49       27.28     19.49 o 
 -29   3  15       50.09       38.88     19.49 o 
 -27   3  15        2.85       11.69     15.59 o 
 -25   3  15      212.86      187.08     14.99 o 
 -23   3  15      210.47      200.78     14.99 o 
 -21   3  15      123.53      125.62     13.79 o 
 -19   3  15       78.24       77.85     10.99 o 
 -17   3  15     1003.18      864.27     25.98 o 
 -15   3  15     1285.64     1229.74     29.88 o 
 -13   3  15      959.28      897.85     22.29 o 
 -11   3  15      394.55      390.26     11.69 o 
  -9   3  15     2002.19     1972.58     37.38 o 
  -7   3  15     1498.09     1414.93     29.88 o 
  -5   3  15     1140.84     1120.61     26.98 o 
  -3   3  15      753.81      727.45     21.59 o 
  -1   3  15     1174.88     1166.48     56.17 o 
   1   3  15       78.67       86.75      9.59 o 
   3   3  15       74.68       71.86     10.29 o 
   5   3  15       25.94       32.48     12.19 o 
 -28   4  15       86.62      108.93     23.39 o 
 -26   4  15       47.26       58.36     19.49 o 
 -24   4  15      277.70      286.32     17.69 o 
 -22   4  15      151.93      173.19     13.79 o 
 -20   4  15      106.75      119.23     15.59 o 
 -18   4  15       14.61       13.59      8.29 o 
 -16   4  15       82.17       91.84      9.29 o 
 -14   4  15      239.14      224.56     15.59 o 
 -12   4  15      286.31      283.43     11.29 o 
 -10   4  15      323.35      295.62     17.69 o 
  -8   4  15      399.97      365.97     19.29 o 
  -6   4  15      220.78      250.65     13.49 o 
  -4   4  15      124.78      108.73     12.89 o 
  -2   4  15       71.87       67.76     13.19 o 
   0   4  15        1.96        1.10      7.30 o 
   2   4  15       74.66       81.45     10.29 o 
   4   4  15       47.89       47.27      9.29 o 
 -27   5  15      113.26      147.91     23.39 o 
 -25   5  15      188.84      203.97     17.69 o 
 -23   5  15      153.65      186.78     16.49 o 
 -21   5  15       54.80       53.17     10.99 o 
 -19   5  15       28.43       13.59      8.29 o 
 -17   5  15      452.04      463.81     21.39 o 
 -15   5  15       60.11       59.66      9.29 o 
 -13   5  15      391.30      385.46     13.69 o 
 -11   5  15        7.74       -2.00      8.29 o 
  -9   5  15      884.15      895.75     28.78 o 
  -7   5  15      170.69      174.89     17.49 o 
  -5   5  15     1029.30     1091.63     32.98 o 
  -3   5  15      285.71      346.29     16.39 o 
  -1   5  15      733.24      763.53     23.19 o 
   1   5  15       16.76       20.79      8.99 o 
   3   5  15       84.84      110.13     28.68 o 
 -26   6  15       19.07       -0.60      9.69 o 
 -24   6  15       55.38       62.76     15.59 o 
 -22   6  15       14.60       11.69      8.29 o 
 -20   6  15      134.91      161.70     16.49 o 
 -18   6  15       31.64       36.88      9.29 o 
 -16   6  15       65.12       68.76     10.69 o 
 -14   6  15       70.38       76.45     10.39 o 
 -12   6  15        8.67        4.40      8.10 o 
 -10   6  15       40.37       51.47     10.99 o 
  -8   6  15       11.73        7.80      8.29 o 
  -6   6  15       16.81        5.00      9.29 o 
  -4   6  15      152.34      166.10     29.18 o 
  -2   6  15       21.61       31.08      8.99 o 
   0   6  15        3.93        1.60      8.00 o 
   2   6  15       23.68       31.78     10.29 o 
 -25   7  15       94.77      117.53     14.99 o 
 -23   7  15      285.06      323.50     20.49 o 
 -21   7  15      220.26      305.31     23.39 o 
 -19   7  15       92.86       99.24     13.79 o 
 -17   7  15        2.45       -3.30      7.50 o 
 -15   7  15      129.53      112.53     13.79 o 
 -13   7  15      261.98      268.83     17.69 o 
 -11   7  15      125.04      145.71     25.28 o 
  -9   7  15       22.71       19.49     11.69 o 
  -7   7  15       47.98       43.07     10.99 o 
  -5   7  15       40.12       21.39     10.99 o 
  -3   7  15       31.36       34.58     21.39 o 
  -1   7  15      185.60      181.09     15.69 o 
 -22   8  15       71.79       78.05     13.79 o 
 -20   8  15       38.62       57.56     15.59 o 
 -18   8  15      111.69      124.52     14.99 o 
 -16   8  15      217.17      234.36     17.69 o 
 -14   8  15        0.52       -9.29      9.29 o 
 -12   8  15      301.56      362.68     36.98 o 
 -10   8  15      279.96      257.84     25.28 o 
  -8   8  15      365.19      380.17     23.29 o 
  -6   8  15       29.03       34.98     10.99 o 
  -4   8  15       97.49      115.13     16.49 o 
 -17   9  15        6.67        7.80     15.59 o 
 -15   9  15       10.35       14.49      9.29 o 
 -13   9  15       81.57      122.92     14.99 o 
 -11   9  15       31.49       21.59     12.19 o 
  -9   9  15      723.28      775.02     31.58 o 
  -7   9  15       12.37       17.49     10.99 o 
 -30   0  16       25.42       19.49     19.49 o 
 -28   0  16     2097.17     2027.35     73.95 o 
 -26   0  16       96.05       89.54     19.49 o 
 -24   0  16      966.41      829.09     25.98 o 
 -22   0  16      106.58      102.54     11.69 o 
 -20   0  16     3373.45     3214.12     89.54 o 
 -18   0  16      110.99      108.93     15.59 o 
 -16   0  16     5507.73     5175.31    136.22 o 
 -14   0  16       39.65       31.08     11.69 o 
 -12   0  16     5479.33     5759.05    151.81 o 
 -10   0  16      474.35      431.93     27.28 o 
  -8   0  16     2434.51     2622.68     81.75 o 
  -6   0  16       91.97       85.65     15.59 o 
  -4   0  16     1516.18     1587.62     58.36 o 
  -2   0  16       39.69       46.67     15.59 o 
   0   0  16       14.56       27.28     15.59 o 
   2   0  16       12.50        3.90     11.69 o 
   4   0  16      468.79      447.52     27.28 o 
 -31   1  16       75.68       66.16     19.49 o 
 -29   1  16      255.27      241.25     31.08 o 
 -27   1  16       12.64       15.59     15.59 o 
 -25   1  16       39.94       41.97      9.29 o 
 -23   1  16        8.84       11.69      5.70 o 
 -21   1  16      253.85      271.23     11.19 o 
 -19   1  16      610.74      640.51     17.99 o 
 -17   1  16      197.68      190.98     13.79 o 
 -15   1  16       47.46       46.87      9.69 o 
 -13   1  16      247.81      216.17     23.39 o 
 -11   1  16      745.97      732.35     24.78 o 
  -9   1  16      373.53      368.57     19.29 o 
  -7   1  16      376.57      385.56     19.29 o 
  -5   1  16       34.87       42.27     15.59 o 
  -3   1  16      154.91      173.39     16.49 o 
  -1   1  16      149.96      144.51     13.49 o 
   1   1  16       62.44       57.46      8.99 o 
   3   1  16        5.76       -4.60      7.30 o 
 -30   2  16        6.76      -15.59     15.59 o 
 -28   2  16       25.61       31.08     15.59 o 
 -26   2  16        0.82      -11.69     11.69 o 
 -24   2  16      165.21      139.11     14.99 o 
 -22   2  16        8.27       19.49      8.29 o 
 -20   2  16       96.50      122.22     12.19 o 
 -18   2  16        3.32        9.29      7.80 o 
 -16   2  16       11.35       18.99      5.70 o 
 -14   2  16        0.13       -5.80      8.29 o 
 -12   2  16       25.45       33.68     19.49 o 
 -10   2  16        1.43        2.00      8.29 o 
  -8   2  16       80.39       76.75      9.89 o 
  -6   2  16       28.28       20.29      8.00 o 
  -4   2  16      107.51      120.63     12.89 o 
  -2   2  16        7.63        6.00      7.30 o 
   0   2  16        3.25        2.70      8.00 o 
   2   2  16       23.22       27.78      9.59 o 
   4   2  16        1.29       -8.79      8.79 o 
 -29   3  16      131.28      105.04     23.39 o 
 -27   3  16      135.24      147.91     23.39 o 
 -25   3  16      207.50      234.16     17.69 o 
 -23   3  16      729.70      706.46     38.88 o 
 -21   3  16      113.73      144.21     17.49 o 
 -19   3  16        0.75       -1.60      6.50 o 
 -17   3  16       78.41       54.47      9.29 o 
 -15   3  16      218.60      229.86     17.49 o 
 -13   3  16       45.17       54.47     11.69 o 
 -11   3  16      780.02      799.71     32.58 o 
  -9   3  16       48.31       35.78     10.79 o 
  -7   3  16       98.50       82.55      8.99 o 
  -5   3  16      854.02      839.48     24.09 o 
  -3   3  16      172.87      153.21     13.49 o 
  -1   3  16       75.47       89.44     13.79 o 
   1   3  16      511.75      490.10     19.39 o 
   3   3  16       43.94       55.67      9.59 o 
 -28   4  16      900.21     1077.84     50.57 o 
 -26   4  16       38.31       49.77     12.19 o 
 -24   4  16      953.20      912.34     28.78 o 
 -22   4  16        0.17        5.80      8.29 o 
 -20   4  16       19.59       49.97     13.59 o 
 -18   4  16       23.71       34.08      9.69 o 
 -16   4  16      111.31       99.84      9.29 o 
 -14   4  16       46.75       43.67      7.00 o 
 -12   4  16     6718.46     7011.28    127.92 o 
 -10   4  16      596.42      614.22     66.16 o 
  -8   4  16     4740.73     4820.33     76.35 o 
  -6   4  16      200.89      218.87     13.49 o 
  -4   4  16      545.43      582.54     20.19 o 
  -2   4  16      357.87      379.17     17.99 o 
   0   4  16     1899.10     1893.63     39.48 o 
   2   4  16      123.25      157.00     14.39 o 
 -27   5  16       62.92       66.16     19.49 o 
 -25   5  16      135.78      146.61     16.49 o 
 -23   5  16      211.89      245.45     16.49 o 
 -21   5  16      188.22      175.49     14.99 o 
 -19   5  16      163.39      160.60     14.99 o 
 -17   5  16        1.96       -3.10      6.50 o 
 -15   5  16        4.86        7.00      6.50 o 
 -13   5  16       42.15       51.77     19.49 o 
 -11   5  16      469.91      471.11     21.99 o 
  -9   5  16        4.33        3.90      8.29 o 
  -7   5  16       28.39       31.08     10.99 o 
  -5   5  16      102.83      110.63     11.19 o 
  -3   5  16      102.47       84.55     11.19 o 
  -1   5  16       17.61       14.29     10.39 o 
   1   5  16      464.77      445.53     19.99 o 
 -26   6  16        2.07        1.10      9.29 o 
 -24   6  16        9.71        9.99      9.29 o 
 -22   6  16        8.99       -2.00      9.69 o 
 -20   6  16       47.50       58.36     10.99 o 
 -18   6  16       19.00       26.38     15.59 o 
 -16   6  16        1.01       -5.00      5.00 o 
 -14   6  16       40.83       48.07     23.39 o 
 -12   6  16       45.47       47.27     10.99 o 
 -10   6  16       10.95        8.89      9.29 o 
  -8   6  16        3.30       -3.90      8.29 o 
  -6   6  16       13.38        9.69     10.99 o 
  -4   6  16       19.97       38.48     13.89 o 
  -2   6  16        4.23       -1.30      8.99 o 
   0   6  16        0.14        3.90      8.99 o 
 -23   7  16      223.24      220.66     19.29 o 
 -21   7  16       13.46       21.09     15.59 o 
 -19   7  16      175.36      179.69     17.69 o 
 -17   7  16       82.15       84.55     12.19 o 
 -15   7  16        6.17        8.89     11.29 o 
 -13   7  16      122.84       97.24     12.19 o 
 -11   7  16      466.56      498.09     23.29 o 
  -9   7  16      128.69      120.03     14.99 o 
  -7   7  16       17.08       15.59     10.99 o 
  -5   7  16       54.11       52.57     13.79 o 
  -3   7  16      197.49      171.39     15.69 o 
 -20   8  16      807.90      909.74     31.58 o 
 -18   8  16       74.61       88.85     12.19 o 
 -16   8  16     1229.74     1467.20     31.88 o 
 -14   8  16        4.29        1.70      9.29 o 
 -12   8  16      946.13      903.94     31.58 o 
 -10   8  16       56.09       69.46     13.79 o 
  -8   8  16      476.47      460.52     58.36 o 
  -6   8  16       75.75       87.85     23.39 o 
 -13   9  16        2.44       -9.29      9.29 o 
 -31   1  17       22.06      -11.69     15.59 o 
 -29   1  17      127.88      116.73     23.39 o 
 -27   1  17      182.85      182.89     23.39 o 
 -25   1  17      254.49      229.86     14.99 o 
 -23   1  17      355.54      318.70     13.49 o 
 -21   1  17      355.85      311.91     15.69 o 
 -19   1  17      576.99      569.45     27.28 o 
 -17   1  17     1025.43      953.01     58.36 o 
 -15   1  17       19.35        7.80      8.29 o 
 -13   1  17      187.26      220.66     16.49 o 
 -11   1  17      472.75      488.60     21.99 o 
  -9   1  17      396.22      441.73     23.39 o 
  -7   1  17        0.09       -7.80      8.29 o 
  -5   1  17      314.19      360.28     46.67 o 
  -3   1  17       58.97       49.77     10.99 o 
  -1   1  17       63.09       70.26     10.99 o 
   1   1  17       21.82       21.39     13.59 o 
 -30   2  17        5.87       11.69     19.49 o 
 -28   2  17      106.24      151.81     23.39 o 
 -26   2  17      114.83      125.42     14.99 o 
 -24   2  17      325.45      334.29     19.19 o 
 -22   2  17      166.79      184.69     11.19 o 
 -20   2  17      379.00      387.96     13.49 o 
 -18   2  17       28.38       27.28      6.70 o 
 -16   2  17      308.50      296.22     11.29 o 
 -14   2  17      152.69      177.49     15.59 o 
 -12   2  17      192.22      166.00     16.49 o 
 -10   2  17      263.02      236.15     38.88 o 
  -8   2  17      279.55      293.82     19.29 o 
  -6   2  17      172.89      133.92     11.19 o 
  -4   2  17       17.58        3.90      8.99 o 
  -2   2  17       67.29       74.35     11.19 o 
   0   2  17      414.14      369.47     22.09 o 
   2   2  17      120.74      115.73     11.89 o 
 -29   3  17      245.05      307.41     31.08 o 
 -27   3  17       31.71       54.47     19.49 o 
 -25   3  17      100.46      128.32     38.88 o 
 -23   3  17      217.61      255.34     23.39 o 
 -21   3  17       29.92       25.28      9.69 o 
 -19   3  17       46.43       48.17      9.29 o 
 -17   3  17       96.57      103.14     10.99 o 
 -15   3  17       11.80        4.70      6.50 o 
 -13   3  17      397.31      426.14     19.29 o 
 -11   3  17      370.50      398.95     19.29 o 
  -9   3  17      897.87      888.15     35.98 o 
  -7   3  17       32.29       32.48      8.99 o 
  -5   3  17      917.38      884.16     25.38 o 
  -3   3  17      376.08      371.17     18.89 o 
  -1   3  17      527.01      528.67     20.89 o 
   1   3  17      491.06      465.61     19.19 o 
 -28   4  17       10.89       46.67     19.49 o 
 -26   4  17       78.53       97.44     13.79 o 
 -24   4  17      160.84      179.79     16.49 o 
 -22   4  17       14.26        0.00      8.29 o 
 -20   4  17       65.68       73.55     15.59 o 
 -18   4  17       71.09       71.36      9.29 o 
 -16   4  17      195.58      193.18     12.99 o 
 -14   4  17       66.10       42.77     15.59 o 
 -12   4  17      110.29      105.63     13.79 o 
 -10   4  17      115.95      104.04     11.19 o 
  -8   4  17      232.03      241.05     15.69 o 
  -6   4  17      193.59      194.88     14.09 o 
  -4   4  17      344.87      349.68     17.99 o 
  -2   4  17       77.63       77.35     12.69 o 
   0   4  17       92.22       81.05     11.89 o 
 -27   5  17       10.40       17.19      9.29 o 
 -25   5  17      303.83      325.40     20.49 o 
 -23   5  17      207.42      218.57     17.69 o 
 -21   5  17       29.45       24.98      9.29 o 
 -19   5  17       61.55       50.57      9.29 o 
 -17   5  17       12.25        8.59      6.50 o 
 -15   5  17       10.35       11.69     11.69 o 
 -13   5  17       60.04       46.67     15.59 o 
 -11   5  17      102.10       79.05     13.59 o 
  -9   5  17      149.07      127.52     14.99 o 
  -7   5  17       14.37       19.49      8.99 o 
  -5   5  17      171.76      212.37     15.69 o 
  -3   5  17       91.79       96.44     12.59 o 
  -1   5  17      471.71      511.48     21.59 o 
 -26   6  17       62.52       69.36     12.19 o 
 -24   6  17      173.60      196.28     17.69 o 
 -22   6  17      123.76      129.32     14.99 o 
 -20   6  17      338.11      311.91     17.69 o 
 -18   6  17       53.77       53.07     15.59 o 
 -16   6  17       55.39       66.16     19.49 o 
 -14   6  17      103.68       88.45     12.19 o 
 -12   6  17      179.48      162.60     16.49 o 
 -10   6  17      211.57      196.28     44.77 o 
  -8   6  17      249.92      257.44     20.49 o 
  -6   6  17       47.95       31.08     11.19 o 
  -4   6  17        3.02       -3.90      8.99 o 
  -2   6  17       24.77       16.79     10.29 o 
 -23   7  17      386.44      369.07     23.29 o 
 -21   7  17      136.17      160.40     27.28 o 
 -19   7  17      630.16      677.08     27.08 o 
 -17   7  17      298.84      338.59     31.08 o 
 -15   7  17       31.54       36.98     10.99 o 
 -13   7  17        0.44       13.39      9.29 o 
 -11   7  17      670.17      677.08     28.78 o 
  -9   7  17      112.51      129.52     16.49 o 
  -7   7  17       15.51       17.69     15.59 o 
  -5   7  17        9.59        7.80     10.99 o 
 -20   8  17      125.07      129.52     16.49 o 
 -18   8  17      133.52      144.01     23.39 o 
 -16   8  17        3.08       16.49      9.99 o 
 -14   8  17      132.78      145.91     16.49 o 
 -12   8  17      374.73      384.26     34.98 o 
 -10   8  17      174.59      199.18     31.08 o 
  -8   8  17       27.53       27.28     15.59 o 
 -24   0  18      788.74      719.86     34.98 o 
 -22   0  18       92.85       77.85     15.59 o 
 -20   0  18       30.96       50.57     11.69 o 
 -18   0  18      190.91      198.48     23.39 o 
 -16   0  18     1139.63      941.72     42.77 o 
 -14   0  18      262.95      260.74     23.39 o 
 -12   0  18    13338.48    12514.29    307.41 o 
 -10   0  18      338.33      357.98     27.28 o 
  -8   0  18      127.56      182.89     23.39 o 
  -6   0  18      116.21      124.52     19.49 o 
  -4   0  18     1127.49     1050.65     46.67 o 
  -2   0  18       13.14       38.88     15.59 o 
   0   0  18        0.21        7.80     11.69 o 
 -31   1  18       56.48       50.57     19.49 o 
 -29   1  18        7.93        3.90     15.59 o 
 -27   1  18        8.60       15.59     15.59 o 
 -25   1  18       29.13       26.88      7.30 o 
 -23   1  18      208.36      202.58     11.89 o 
 -21   1  18      224.52      246.65     19.49 o 
 -19   1  18      349.28      334.09     21.39 o 
 -17   1  18      113.28      115.33     15.59 o 
 -15   1  18      577.33      531.17     21.99 o 
 -13   1  18      413.16      424.24     29.18 o 
 -11   1  18     1135.10     1080.73     71.96 o 
  -9   1  18      161.30      135.12     15.59 o 
  -7   1  18       53.08       48.97     15.59 o 
  -5   1  18       37.09       49.07     10.99 o 
  -3   1  18      438.85      461.32     23.29 o 
  -1   1  18       22.80       15.59     11.69 o 
   1   1  18       45.37       40.87     10.99 o 
 -30   2  18        4.16       19.49     15.59 o 
 -28   2  18       12.15       31.08     15.59 o 
 -26   2  18        6.37        8.29      9.29 o 
 -24   2  18       57.15       42.27      8.00 o 
 -22   2  18        0.46       -1.30      6.70 o 
 -20   2  18      130.70      129.52     10.29 o 
 -18   2  18       11.56       15.59      8.29 o 
 -16   2  18       98.71       87.35     17.49 o 
 -14   2  18        3.98       17.49      8.29 o 
 -12   2  18        4.02       -2.00      8.29 o 
 -10   2  18       15.06       13.59     10.99 o 
  -8   2  18        4.25        7.80     10.99 o 
  -6   2  18        0.40       -8.29      8.29 o 
  -4   2  18       17.55       16.89      8.99 o 
  -2   2  18       23.61       15.59     16.49 o 
   0   2  18       22.69       27.28      9.59 o 
 -29   3  18       87.32      124.52     23.39 o 
 -27   3  18      328.98      306.01     20.49 o 
 -25   3  18      931.04      988.49     30.28 o 
 -23   3  18      709.01      687.08     24.78 o 
 -21   3  18      212.49      201.28     14.99 o 
 -19   3  18      162.31      138.61     12.19 o 
 -17   3  18      230.44      265.24     52.57 o 
 -15   3  18      301.97      294.32     42.77 o 
 -13   3  18       40.18       31.28     17.49 o 
 -11   3  18      126.45      126.12     14.99 o 
  -9   3  18       89.76       81.35     10.29 o 
  -7   3  18     1764.71     1677.07     38.48 o 
  -5   3  18       14.34        2.60      8.99 o 
  -3   3  18       71.54       70.16     11.19 o 
  -1   3  18      504.20      517.48     20.89 o 
 -28   4  18     2232.35     2432.00     85.65 o 
 -26   4  18       34.70       50.57     12.19 o 
 -24   4  18     7364.66     8010.56    173.19 o 
 -22   4  18       52.62       75.05     12.19 o 
 -20   4  18      279.27      329.10     17.69 o 
 -18   4  18        9.67       10.09      6.50 o 
 -16   4  18      383.01      396.86     31.08 o 
 -14   4  18       12.10       -7.80     11.69 o 
 -12   4  18     1769.55     1734.93     56.07 o 
 -10   4  18      229.41      236.75     15.69 o 
  -8   4  18     7068.15     7120.71    154.01 o 
  -6   4  18      730.64      824.79     25.38 o 
  -4   4  18     5026.52     5224.88     86.15 o 
  -2   4  18      121.68      151.91     23.79 o 
 -27   5  18      124.48      148.01     16.49 o 
 -25   5  18      685.09      739.34     27.48 o 
 -23   5  18      452.63      483.70     38.88 o 
 -21   5  18      280.96      271.73     17.69 o 
 -19   5  18       24.03       30.58      9.29 o 
 -17   5  18      139.48      112.83     19.49 o 
 -15   5  18      414.90      323.00     31.08 o 
 -13   5  18      175.65      120.73     13.79 o 
 -11   5  18      568.82      494.50     36.98 o 
  -9   5  18      244.90      256.14     15.69 o 
  -7   5  18     1490.43     1475.99     43.37 o 
  -5   5  18       52.35       54.47     11.19 o 
  -3   5  18       82.48       77.35     11.89 o 
 -24   6  18        8.11       15.59     10.99 o 
 -22   6  18       20.75       25.28     21.39 o 
 -20   6  18       26.58       11.69      9.29 o 
 -18   6  18       35.73       42.77     15.59 o 
 -16   6  18       40.25       50.57     19.49 o 
 -14   6  18        1.76      -13.59     13.59 o 
 -12   6  18        1.98        7.80     10.99 o 
 -10   6  18        5.62        9.69     10.99 o 
  -8   6  18        9.57        9.09      8.99 o 
  -6   6  18        1.05       -6.50      8.99 o 
 -23   7  18      171.45      209.47     20.49 o 
 -21   7  18      275.43      293.32     21.49 o 
 -19   7  18      686.91      712.06     42.77 o 
 -17   7  18      152.23      182.89     27.28 o 
 -15   7  18      127.65      148.31     16.49 o 
 -13   7  18      126.55      159.60     38.88 o 
 -11   7  18      647.42      647.40     28.78 o 
  -9   7  18       55.26       44.77     13.79 o 
  -7   7  18        0.22        2.00     10.99 o 
 -16   8  18      284.02      385.86     25.28 o 
 -14   8  18      130.59      145.01     27.28 o 
 -29   1  19       71.64       81.75     19.49 o 
 -27   1  19        4.84       27.28     15.59 o 
 -25   1  19       95.27       59.86     25.28 o 
 -23   1  19      134.59      152.91     21.39 o 
 -21   1  19      220.36      249.25     16.49 o 
 -19   1  19      180.55      131.62     19.49 o 
 -17   1  19      203.50      202.38     16.49 o 
 -15   1  19      473.80      480.20     27.28 o 
 -13   1  19     1322.75     1231.04     64.26 o 
 -11   1  19      227.46      201.28     19.49 o 
  -9   1  19       41.94       23.39     11.69 o 
  -7   1  19       78.45       78.65     13.79 o 
  -5   1  19      110.80      107.03     13.79 o 
  -3   1  19        5.51       17.49     10.99 o 
  -1   1  19       46.61        9.69     10.99 o 
 -30   2  19       26.44        0.00     15.59 o 
 -28   2  19       73.48       89.54     19.49 o 
 -26   2  19        8.07       -5.60      9.29 o 
 -24   2  19       30.46       13.79      7.30 o 
 -22   2  19       74.34       70.16      8.99 o 
 -20   2  19       67.25       58.36     10.99 o 
 -18   2  19      167.08      163.40     16.49 o 
 -16   2  19      446.99      420.54     21.99 o 
 -14   2  19      105.50      115.03     21.39 o 
 -12   2  19       22.47       21.39     13.59 o 
 -10   2  19       26.40       14.49     21.39 o 
  -8   2  19       85.69       63.86     21.39 o 
  -6   2  19       17.36       19.49     10.99 o 
  -4   2  19       41.83       24.68     12.19 o 
  -2   2  19      122.18      106.33     13.79 o 
 -29   3  19      200.90      217.87     27.28 o 
 -27   3  19      459.96      564.25     24.78 o 
 -25   3  19      617.85      662.59     20.89 o 
 -23   3  19      270.09      328.70     25.18 o 
 -21   3  19       19.59       30.38      8.00 o 
 -19   3  19      131.77      133.82     21.39 o 
 -17   3  19        0.35        2.00      9.69 o 
 -15   3  19       15.77        5.60      9.29 o 
 -13   3  19      105.56      122.62     15.59 o 
 -11   3  19       66.02       50.87     10.99 o 
  -9   3  19      243.85      303.51     20.49 o 
  -7   3  19      499.25      497.79     20.29 o 
  -5   3  19      961.70      901.14     50.97 o 
  -3   3  19       41.98       47.97     11.19 o 
 -28   4  19       46.24       59.76     12.19 o 
 -26   4  19       76.78       83.35     13.79 o 
 -24   4  19       67.14       78.65     13.79 o 
 -22   4  19       98.90      131.32     19.49 o 
 -20   4  19       94.73       89.54     19.49 o 
 -18   4  19       38.70       42.77     15.59 o 
 -16   4  19       29.94       38.88     15.59 o 
 -14   4  19        2.60       -2.00     10.99 o 
 -12   4  19       63.82       55.57     10.99 o 
 -10   4  19       20.81       25.98      8.99 o 
  -8   4  19       48.74       53.97     15.69 o 
  -6   4  19       59.80       66.16     11.19 o 
  -4   4  19       47.19       50.87     11.19 o 
 -27   5  19       53.26       34.98     19.49 o 
 -25   5  19      472.12      505.09     23.29 o 
 -23   5  19       17.26       27.28     10.99 o 
 -21   5  19       28.70       33.78     17.49 o 
 -19   5  19      250.66      217.87     27.28 o 
 -17   5  19      131.57       73.95     19.49 o 
 -15   5  19       45.45       54.47     19.49 o 
 -13   5  19       88.93       94.04     13.79 o 
 -11   5  19        5.36        5.20      8.99 o 
  -9   5  19      192.18      185.09     16.39 o 
  -7   5  19       70.37       77.45     11.19 o 
  -5   5  19      397.70      441.63     20.89 o 
 -24   6  19       14.08        5.80     10.99 o 
 -22   6  19       55.21       54.57     19.49 o 
 -20   6  19       24.65        3.90     15.59 o 
 -18   6  19      114.01       66.16     19.49 o 
 -16   6  19      273.94      252.94     31.08 o 
 -14   6  19      135.51      109.83     29.18 o 
 -12   6  19       57.12       33.28     15.59 o 
 -10   6  19        8.31       -1.30      8.99 o 
  -8   6  19       11.33        1.30      8.99 o 
 -21   7  19      399.83      505.89     38.88 o 
 -19   7  19       95.36      112.83     23.39 o 
 -17   7  19      153.47      175.09     31.08 o 
 -15   7  19      564.14      524.08     25.98 o 
 -13   7  19      209.05      228.96     21.99 o 
 -11   7  19      194.16      204.77     21.99 o 
 -26   0  20       21.98       31.08     15.59 o 
 -24   0  20      486.53      404.65     27.28 o 
 -22   0  20      137.61      128.42     19.49 o 
 -20   0  20     3616.83     3412.60    101.14 o 
 -18   0  20      105.70       93.34     19.49 o 
 -16   0  20       11.65       31.08     15.59 o 
 -14   0  20      427.85      400.75     31.08 o 
 -12   0  20      888.35      906.64     46.67 o 
 -10   0  20      117.43      116.73     19.49 o 
  -8   0  20     1730.42     1770.51     66.16 o 
  -6   0  20      168.84      167.30     27.28 o 
  -4   0  20      466.25      486.40     34.98 o 
 -27   1  20       31.86       31.08     15.59 o 
 -25   1  20      101.51       86.95     23.39 o 
 -23   1  20      352.47      309.41     19.29 o 
 -21   1  20      166.83      139.21     19.49 o 
 -19   1  20       20.11       25.28     10.99 o 
 -17   1  20       92.69      113.03     13.79 o 
 -15   1  20      567.53      550.66     24.78 o 
 -13   1  20      535.24      481.10     38.88 o 
 -11   1  20      274.20      269.73     23.39 o 
  -9   1  20       40.19       34.58     12.19 o 
  -7   1  20      130.26      103.54     15.59 o 
  -5   1  20       45.47       40.67     12.19 o 
 -28   2  20        8.42      -11.69     15.59 o 
 -26   2  20        0.78       -6.70      6.70 o 
 -24   2  20       24.00       12.39      7.30 o 
 -22   2  20        1.37       -7.80      8.29 o 
 -20   2  20       94.21       71.26     25.28 o 
 -18   2  20        1.20       -8.29      8.29 o 
 -16   2  20       89.53       81.85     13.79 o 
 -14   2  20        9.41        2.20     11.69 o 
 -12   2  20       36.83       13.59     10.99 o 
 -10   2  20        5.66       13.59     10.99 o 
  -8   2  20        0.35       -5.80     10.99 o 
  -6   2  20        8.24       11.69     11.69 o 
  -4   2  20        1.32        7.80     11.69 o 
 -27   3  20      390.33      432.53     21.99 o 
 -25   3  20      121.58      124.92     11.89 o 
 -23   3  20       25.61       37.38      8.00 o 
 -21   3  20      235.09      246.15     19.29 o 
 -19   3  20      967.99      903.74     31.58 o 
 -17   3  20      238.38      237.65     19.29 o 
 -15   3  20      101.08       91.04     13.79 o 
 -13   3  20       17.19        2.00     10.99 o 
 -11   3  20        4.92        7.80     10.99 o 
  -9   3  20       48.10       60.16     15.59 o 
  -7   3  20       39.38       31.98     12.19 o 
  -5   3  20       26.76       19.49     13.79 o 
 -26   4  20       27.86      112.43     42.77 o 
 -24   4  20       41.80       71.16     12.19 o 
 -22   4  20       33.76       27.28     15.59 o 
 -20   4  20     4641.17     5054.68    144.01 o 
 -18   4  20      121.16      128.42     16.49 o 
 -16   4  20     1761.21     1876.84     48.07 o 
 -14   4  20       12.23       -2.00     17.49 o 
 -12   4  20       24.55       34.58     12.19 o 
 -10   4  20        0.21       -9.69     10.99 o 
  -8   4  20       54.59       62.76     11.19 o 
  -6   4  20      146.81      155.70     27.48 o 
 -25   5  20       90.57      127.62     14.99 o 
 -23   5  20       27.49       27.28     15.59 o 
 -21   5  20      122.16      136.22     23.39 o 
 -19   5  20      460.39      431.93     34.98 o 
 -17   5  20      204.65      323.00     31.08 o 
 -15   5  20      197.16      163.40     27.28 o 
 -13   5  20        2.66        3.90     10.99 o 
 -11   5  20       11.16       -8.00      8.00 o 
  -9   5  20       11.50        0.00      8.99 o 
 -22   6  20       19.40       15.59     19.49 o 
 -20   6  20        2.33        0.00     15.59 o 
 -18   6  20       14.74        0.00     15.59 o 
 -16   6  20       14.72        0.00     15.59 o 
 -14   6  20       78.98      106.23     14.99 o 
 -12   6  20       16.70       31.48     12.79 o 
 -27   1  21       90.41      118.23     27.28 o 
 -25   1  21       46.72       41.07     19.49 o 
 -23   1  21       52.08       52.27     11.69 o 
 -21   1  21      337.04      280.43     40.87 o 
 -19   1  21      282.86      222.36     31.08 o 
 -17   1  21      303.21      325.50     21.99 o 
 -15   1  21       25.29       17.49     10.99 o 
 -13   1  21        8.52        5.80     10.99 o 
 -11   1  21       17.81       23.39     11.69 o 
  -9   1  21      308.30      288.02     21.99 o 
  -7   1  21       76.90       89.64     13.79 o 
 -28   2  21       10.08       13.59     10.99 o 
 -26   2  21        3.13        6.70      9.29 o 
 -24   2  21      133.88      137.02     14.99 o 
 -22   2  21       14.60       13.59     10.99 o 
 -20   2  21       18.52        7.80     10.99 o 
 -18   2  21       39.07       52.67     21.39 o 
 -16   2  21        5.36       -6.70      9.29 o 
 -14   2  21        7.11        9.69     10.99 o 
 -12   2  21       13.18        7.80     11.69 o 
 -10   2  21       20.44       13.59     10.99 o 
  -8   2  21       45.56       33.28     12.19 o 
  -6   2  21       22.79       31.08     13.79 o 
 -27   3  21       68.36       47.57     13.59 o 
 -25   3  21      115.45      139.11     12.59 o 
 -23   3  21       69.82       93.54     13.79 o 
 -21   3  21      411.48      450.92     23.29 o 
 -19   3  21      249.29      312.01     29.18 o 
 -17   3  21       72.53       97.44     13.79 o 
 -15   3  21        0.01       -5.80     10.99 o 
 -13   3  21        0.98       -5.80     13.59 o 
 -11   3  21       38.05       25.48     12.19 o 
  -9   3  21       41.46       42.77     13.79 o 
  -7   3  21        0.81      -19.89     21.39 o 
 -26   4  21       45.15       63.06     10.29 o 
 -24   4  21       54.86       57.76     12.19 o 
 -22   4  21       12.24       23.39     10.99 o 
 -20   4  21       38.14       18.19     29.18 o 
 -18   4  21       94.90      157.20     31.08 o 
 -16   4  21       54.04       60.66     13.79 o 
 -14   4  21       66.13       48.67     13.79 o 
 -12   4  21       42.94       48.67     34.98 o 
 -10   4  21       30.76       17.69     12.19 o 
 -23   5  21        4.86       19.49     15.59 o 
 -21   5  21      158.60      151.81     23.39 o 
 -19   5  21        5.43       11.69     15.59 o 
 -17   5  21       21.37        7.80     11.69 o 
 -15   5  21      129.97      102.44     23.39 o 
 -13   5  21       10.28       -2.00     10.99 o 
 -11   5  21       15.49       -3.90      8.99 o 
 -18   6  21       51.41       50.57     19.49 o 
 -16   6  21        3.74        0.00     15.59 o 
 -28   0  22      300.69      303.51     27.28 o 
 -26   0  22       77.99       77.85     19.49 o 
 -24   0  22      323.48      393.06     31.08 o 
 -22   0  22       28.03       38.88     15.59 o 
 -20   0  22       49.32       50.57     19.49 o 
 -18   0  22      121.49      155.70     27.28 o 
 -16   0  22     4861.31     4439.86    128.42 o 
 -14   0  22      319.98      237.35     31.08 o 
 -12   0  22     2622.90     2276.40     81.75 o 
 -10   0  22      113.43       93.34     19.49 o 
  -8   0  22       18.06       27.28     15.59 o 
 -27   1  22        2.39       11.69     11.69 o 
 -25   1  22       17.82       17.49     10.99 o 
 -23   1  22       67.32       70.26     13.79 o 
 -21   1  22        3.79       -3.90     10.99 o 
 -19   1  22      119.96      110.93     13.79 o 
 -17   1  22      133.43      115.13     16.49 o 
 -15   1  22      683.24      613.52     28.78 o 
 -13   1  22       93.40       74.15     13.79 o 
 -11   1  22      224.10      232.36     21.99 o 
  -9   1  22       44.42       46.67     13.79 o 
 -26   2  22        7.67        7.80     15.59 o 
 -24   2  22        7.13       -3.90     10.99 o 
 -22   2  22        1.45        2.20     11.69 o 
 -20   2  22       13.04        9.69     10.99 o 
 -18   2  22        1.88       -9.69     10.99 o 
 -16   2  22       60.58       51.57     15.59 o 
 -14   2  22        6.96       -5.80     10.99 o 
 -12   2  22       53.09       50.57     21.39 o 
 -10   2  22       18.24       38.88     19.49 o 
 -25   3  22       37.94       54.17     15.59 o 
 -23   3  22        1.48       -5.80     10.99 o 
 -21   3  22       29.69       16.89     23.39 o 
 -19   3  22       49.29       52.57     13.79 o 
 -17   3  22        3.55       -5.80     10.99 o 
 -15   3  22      206.69      188.68     29.18 o 
 -13   3  22        9.13       12.59     27.28 o 
 -11   3  22       45.71       25.28     13.79 o 
 -24   4  22      161.21      175.89     19.29 o 
 -22   4  22       27.44       27.28     13.79 o 
 -20   4  22       55.22       79.25     19.49 o 
 -18   4  22       30.53       27.28     13.79 o 
 -16   4  22     1025.90     1281.91     46.67 o 
 -14   4  22      132.46      185.99     20.49 o 
 -12   4  22      123.79      152.51     27.28 o 
 -19   5  22        6.62        2.00     10.99 o 
 -17   5  22       13.21       23.39     15.59 o 
 -25   1  23      213.91      232.46     20.49 o 
 -23   1  23      204.25      228.46     21.99 o 
 -21   1  23      179.39      199.78     20.49 o 
 -19   1  23       21.39       22.09     12.19 o 
 -17   1  23      391.35      325.90     25.28 o 
 -15   1  23      519.83      423.14     34.98 o 
 -13   1  23      716.25      742.34     31.58 o 
 -24   2  23      169.98      178.99     27.28 o 
 -22   2  23       21.34       18.19     12.19 o 
 -20   2  23       60.77       59.46     13.79 o 
 -18   2  23       63.44       54.47     13.79 o 
 -16   2  23      111.19       85.65     14.99 o 
 -14   2  23      159.83      139.31     17.69 o 
 -23   3  23       21.10       15.59     10.99 o 
 -21   3  23      111.12      180.19     20.49 o 
 -19   3  23        2.15       15.59     11.69 o 
 -17   3  23      156.35      168.40     17.69 o 
 -15   3  23       17.14       33.08     13.79 o 
 -24   0  24       58.67       38.88     19.49 o 
 -22   0  24      102.13      147.91     23.39 o 
 -20   0  24       24.49        3.90     15.59 o 
 -18   0  24       36.10       -3.90     19.49 o 
 -16   0  24     1245.97     1140.10     58.36 o 
 -23   1  24      198.43      229.66     21.99 o 
 -21   1  24       65.38       77.95     40.87 o 
 -19   1  24       51.02       34.98     15.59 o 
 -17   1  24       75.51       25.28     17.49 o 
 -20   2  24        2.36        2.00     10.99 o 
                                                 
